# Supplementary material for: (2E)-1-(4,4′′-Difluoro-5′-meth­oxy-1,1′:3′,1′′-terphenyl-4′-yl)-3-(2,6-difluoro­phen­yl)prop-2-en-1-one
Source: Acta Crystallogr Sect E Struct Rep Online. 2012 Apr 28;68(Pt 5):o1560–1. doi: 10.1107/S160053681201820X (PMC3344658; doi:10.1107/S160053681201820X)
Supplement: Supplementary file 1 [file e-68-o1560-sup1.cif]

##############################################################################
#                                                                            #
# This CIF contains the data in a paper accepted for publication in          #
# Acta Crystallographica Section E. It conforms to the requirements of       #
# Notes for Authors for Acta Crystallographica Section E, and has been       #
# peer reviewed under the auspices of the IUCr Commission on Journals.       #
#                                                                            #
# Full details of the Crystallographic Information File format               #
# are given in the paper "The Crystallographic Information File (CIF):       #
# a New Standard Archive File for Crystallography" by S. R. Hall, F. H.      #
# Allen and I. D. Brown [Acta Cryst. (1991), A47, 655-685].                  #
#                                                                            #
# The current version of the core CIF dictionary is obtainable from          #
# ftp://ftp.iucr.org/pub/cif_core.dic.                                       #
#                                                                            #
# Software is freely available for graphical display of the structure(s)     #
# in this CIF. For information consult the CIF software page                 #
# http://www.iucr.org/resources/cif/software.                                #
#                                                                            #
# This file may be used for bona fide research purposes within the           #
# scientific community so long as proper attribution is given to the journal # 
# article from which it was obtained.                                        #
#                                                                            #
##############################################################################
data_global
_audit_creation_method     'form.cif (version 2.0)'
_journal_data_validation_number     ?
_journal_date_recd_electronic     2012-04-23
_journal_date_accepted     2012-04-23
_journal_name_full     'Acta Crystallographica, Section E'
_journal_year     2012
_journal_volume     68
_journal_issue      5
_journal_page_first     o1560
_journal_page_last     o1561
_journal_paper_category     QO
_journal_paper_doi     10.1107/S160053681201820X
_journal_coeditor_code     HB6753
_publ_contact_author_name     'Prof. Fun, Hoong-Kun'
_publ_contact_author_address
;
      X-ray Crystallography Unit
      School of Physics
      Universiti Sains Malaysia
      11800 USM, Penang
      MALAYSIA
;
_publ_contact_author_email     'hkfun@usm.my'
_publ_contact_author_fax     '604 6579150'
_publ_contact_author_phone     '604 6533652'
_publ_section_title
;\
(2<i>E</i>)-1-(4,4''-Difluoro-5'-methoxy-1,1':3',1''-terphenyl-4'-yl)-3-(2,6-\
difluorophenyl)prop-2-en-1-one
;
loop_
    _publ_author_name
    _publ_author_footnote
    _publ_author_address
    'Fun, Hoong-Kun'
;
Thomson Reuters ResearcherID: A-3561-2009.
;
;
X-ray Crystallography Unit
School of Physics
Universiti Sains Malaysia
11800 USM, Penang
Malaysia
;
    'Tze Shyang Chia' ?
;
X-ray Crystallography Unit
School of Physics
Universiti Sains Malaysia
11800 USM, Penang
Malaysia
;
    'S. Samshuddin' ?
;
Department of Studies in Chemistry
Mangalore University
Mangalagangotri 574 199
India
;
    'B. Narayana' ?
;
Department of Studies in Chemistry
Mangalore University
Mangalagangotri 574 199
India
;
    'B. K. Sarojini' ?
;
Department of Chemistry
P. A. College of Engineering
Nadupadavu
Mangalore 574 153
India
;
data_I
_audit_creation_method     SHELXL-97
_chemical_name_systematic
;
(2<i>E</i>)- 1-(4,4''-Difluoro-5'-methoxy-1,1':3',1''-terphenyl-4'-yl)-3-
(2,6-difluorophenyl)prop-2-en-1-one
;
_chemical_name_common     ?
_chemical_formula_moiety     'C28 H18 F4 O2'
_chemical_formula_sum     'C28 H18 F4 O2'
_chemical_formula_iupac     'C28 H18 F4 O2'
_chemical_formula_weight     462.42
_chemical_melting_point     ?
_symmetry_cell_setting     triclinic
_symmetry_space_group_name_H-M     'P -1'
_symmetry_space_group_name_Hall     '-P 1'
loop_
    _symmetry_equiv_pos_as_xyz
    'x, y, z'
    '-x, -y, -z'
_cell_length_a     8.9624(5)
_cell_length_b     10.2127(6)
_cell_length_c     13.3281(7)
_cell_angle_alpha     67.7800(10)
_cell_angle_beta     86.7760(10)
_cell_angle_gamma     85.2930(10)
_cell_volume     1125.10(11)
_cell_formula_units_Z     2
_cell_measurement_reflns_used     7563
_cell_measurement_theta_min     2.28
_cell_measurement_theta_max     32.43
_cell_measurement_temperature     100.0(10)
_exptl_crystal_description     'block'
_exptl_crystal_colour     'colourless'
_exptl_crystal_size_max     0.25
_exptl_crystal_size_mid     0.20
_exptl_crystal_size_min     0.11
_exptl_crystal_density_diffrn     1.365
_exptl_crystal_density_meas     ?
_exptl_crystal_density_method     'not measured'
_exptl_crystal_F_000     476
_exptl_absorpt_coefficient_mu     0.107
_exptl_absorpt_correction_type     multi-scan
_exptl_absorpt_process_details     '(<i>SADABS</i>; Bruker, 2009)'
_exptl_absorpt_correction_T_min     0.9741
_exptl_absorpt_correction_T_max     0.9888
_exptl_special_details
;
The crystal was placed in the cold stream of an Oxford Cryosystems Cobra
open-flow nitrogen cryostat (Cosier & Glazer, 1986) operating at 100.0 (1) K.
;
_diffrn_ambient_temperature     100
_diffrn_radiation_type     MoK\a
_diffrn_radiation_wavelength     0.71073
_diffrn_radiation_source     'fine-focus sealed tube'
_diffrn_radiation_monochromator     graphite
_diffrn_measurement_device_type     'Bruker APEX Duo CCD'
_diffrn_measurement_method     '\f and \w scans'
_diffrn_detector_area_resol_mean     ?
_diffrn_reflns_number     28220
_diffrn_reflns_av_R_equivalents     0.0350
_diffrn_reflns_av_sigmaI/netI     0.0366
_diffrn_reflns_theta_min     1.65
_diffrn_reflns_theta_max     32.54
_diffrn_reflns_theta_full     32.54
_diffrn_measured_fraction_theta_max     0.985
_diffrn_measured_fraction_theta_full     0.985
_diffrn_reflns_limit_h_min     -13
_diffrn_reflns_limit_h_max     13
_diffrn_reflns_limit_k_min     -15
_diffrn_reflns_limit_k_max     14
_diffrn_reflns_limit_l_min     -20
_diffrn_reflns_limit_l_max     18
_diffrn_standards_number     0
_diffrn_standards_interval_count     .
_diffrn_standards_interval_time     .
_diffrn_standards_decay_%     ?
_refine_special_details
;
Refinement of <i>F</i>^2^ against ALL reflections. The weighted <i>R</i>-factor
<i>wR</i> and goodness of fit <i>S</i> are based on <i>F</i>^2^, conventional
<i>R</i>-factors <i>R</i> are based on <i>F</i>, with <i>F</i> set to zero for
negative <i>F</i>^2^. The threshold expression of <i>F</i>^2^ >
\s(<i>F</i>^2^) is used only for calculating <i>R</i>-factors(gt) <i>etc</i>.
and is not relevant to the choice of reflections for refinement.
<i>R</i>-factors based on <i>F</i>^2^ are statistically about twice as large
as those based on <i>F</i>, and <i>R</i>- factors based on ALL data will be
even larger.
;
_reflns_number_total     8063
_reflns_number_gt     6097
_reflns_threshold_expression     I>2\s(I)
_refine_ls_structure_factor_coef     Fsqd
_refine_ls_matrix_type     full
_refine_ls_R_factor_all     0.0652
_refine_ls_R_factor_gt     0.0462
_refine_ls_wR_factor_gt     0.1281
_refine_ls_wR_factor_ref     0.1435
_refine_ls_goodness_of_fit_ref     1.021
_refine_ls_restrained_S_all     1.021
_refine_ls_number_reflns     8063
_refine_ls_number_parameters     308
_refine_ls_number_restraints     0
_refine_ls_hydrogen_treatment     constr
_refine_ls_weighting_scheme     calc
_refine_ls_weighting_details
         'calc w=1/[\s^2^(Fo^2^)+(0.0774P)^2^+0.2553P] where P=(Fo^2^+2Fc^2^)/3'
_atom_sites_solution_hydrogens     geom
_atom_sites_solution_primary     direct
_atom_sites_solution_secondary     difmap
_refine_ls_shift/su_max     0.000
_refine_ls_shift/su_mean     0.000
_refine_diff_density_max     0.399
_refine_diff_density_min     -0.348
_refine_ls_extinction_method     none
_refine_ls_extinction_coef     ?
loop_
    _atom_type_symbol
    _atom_type_description
    _atom_type_scat_dispersion_real
    _atom_type_scat_dispersion_imag
    _atom_type_scat_source
    'C' 'C' 0.0033 0.0016
                         'International Tables Vol C Tables 4.2.6.8 and 6.1.1.4'
    'H' 'H' 0.0000 0.0000
                         'International Tables Vol C Tables 4.2.6.8 and 6.1.1.4'
    'O' 'O' 0.0106 0.0060
                         'International Tables Vol C Tables 4.2.6.8 and 6.1.1.4'
    'F' 'F' 0.0171 0.0103
                         'International Tables Vol C Tables 4.2.6.8 and 6.1.1.4'
_computing_data_collection     'APEX2 (Bruker, 2009)'
_computing_cell_refinement     'SAINT (Bruker, 2009)'
_computing_data_reduction     'SAINT (Bruker, 2009)'
_computing_structure_solution     'SHELXTL (Sheldrick, 2008)'
_computing_structure_refinement     'SHELXTL (Sheldrick, 2008)'
_computing_molecular_graphics     'SHELXTL (Sheldrick, 2008)'
_computing_publication_material
;
SHELXTL (Sheldrick, 2008) and PLATON (Spek, 2009)
;
loop_
    _atom_site_type_symbol
    _atom_site_label
    _atom_site_fract_x
    _atom_site_fract_y
    _atom_site_fract_z
    _atom_site_U_iso_or_equiv
    _atom_site_adp_type
    _atom_site_calc_flag
    _atom_site_refinement_flags
    _atom_site_occupancy
    _atom_site_symmetry_multiplicity
    _atom_site_disorder_assembly
    _atom_site_disorder_group
    F F1 0.17366(10) 0.87097(10) -0.57879(6) 0.03431(19) Uani d . 1 1 . .
    F F2 0.40523(9) 0.37977(9) 0.20352(6) 0.03302(19) Uani d . 1 1 . .
    F F3 0.15771(9) 0.45771(9) 0.49909(6) 0.03172(19) Uani d . 1 1 . .
    F F4 0.54429(8) 0.99409(9) 0.24888(6) 0.02763(17) Uani d . 1 1 . .
    O O1 -0.18938(9) 0.62125(9) 0.08627(7) 0.02127(17) Uani d . 1 1 . .
    O O2 -0.12638(9) 0.79463(9) 0.21502(7) 0.02271(17) Uani d . 1 1 . .
    C C1 0.09479(14) 0.69493(13) -0.29224(10) 0.0227(2) Uani d . 1 1 . .
    H H1A 0.0711 0.6060 -0.2430 0.027 Uiso calc R 1 1 . .
    C C2 0.11646(14) 0.71665(14) -0.40139(10) 0.0261(2) Uani d . 1 1 . .
    H H2A 0.1074 0.6437 -0.4259 0.031 Uiso calc R 1 1 . .
    C C3 0.15174(13) 0.84918(14) -0.47200(9) 0.0240(2) Uani d . 1 1 . .
    C C4 0.16684(13) 0.96077(13) -0.43948(9) 0.0221(2) Uani d . 1 1 . .
    H H4A 0.1912 1.0490 -0.4895 0.027 Uiso calc R 1 1 . .
    C C5 0.14462(12) 0.93777(12) -0.32982(9) 0.0187(2) Uani d . 1 1 . .
    H H5A 0.1542 1.0113 -0.3061 0.022 Uiso calc R 1 1 . .
    C C6 0.10798(12) 0.80452(11) -0.25527(8) 0.01738(19) Uani d . 1 1 . .
    C C7 0.08139(12) 0.78028(11) -0.13880(9) 0.01654(19) Uani d . 1 1 . .
    C C8 0.17578(12) 0.83272(11) -0.08525(8) 0.01669(19) Uani d . 1 1 . .
    H H8A 0.2581 0.8809 -0.1224 0.020 Uiso calc R 1 1 . .
    C C9 0.14842(11) 0.81386(11) 0.02356(8) 0.01554(18) Uani d . 1 1 . .
    C C10 0.02237(11) 0.74476(11) 0.07864(8) 0.01598(19) Uani d . 1 1 . .
    C C11 -0.07150(11) 0.68975(11) 0.02521(9) 0.01676(19) Uani d . 1 1 . .
    C C12 -0.04140(12) 0.70569(11) -0.08225(9) 0.01702(19) Uani d . 1 1 . .
    H H12A -0.1025 0.6670 -0.1165 0.020 Uiso calc R 1 1 . .
    C C13 -0.01691(11) 0.72807(11) 0.19450(9) 0.01693(19) Uani d . 1 1 . .
    C C14 0.07608(12) 0.62893(12) 0.28288(9) 0.0188(2) Uani d . 1 1 . .
    H H14A 0.0601 0.6290 0.3524 0.023 Uiso calc R 1 1 . .
    C C15 0.18306(12) 0.53861(11) 0.26616(9) 0.0178(2) Uani d . 1 1 . .
    H H15A 0.2000 0.5474 0.1945 0.021 Uiso calc R 1 1 . .
    C C16 0.27629(12) 0.42826(12) 0.34593(9) 0.0182(2) Uani d . 1 1 . .
    C C17 0.26488(13) 0.38889(13) 0.45849(9) 0.0218(2) Uani d . 1 1 . .
    C C18 0.35385(14) 0.28272(14) 0.53126(10) 0.0256(2) Uani d . 1 1 . .
    H H18A 0.3412 0.2608 0.6054 0.031 Uiso calc R 1 1 . .
    C C19 0.46305(14) 0.20924(14) 0.49095(10) 0.0279(3) Uani d . 1 1 . .
    H H19A 0.5247 0.1377 0.5386 0.033 Uiso calc R 1 1 . .
    C C20 0.48077(14) 0.24180(14) 0.38016(10) 0.0275(3) Uani d . 1 1 . .
    H H20A 0.5533 0.1927 0.3528 0.033 Uiso calc R 1 1 . .
    C C21 0.38792(13) 0.34881(13) 0.31183(9) 0.0221(2) Uani d . 1 1 . .
    C C22 0.25400(11) 0.86676(11) 0.07971(8) 0.01586(19) Uani d . 1 1 . .
    C C23 0.40626(12) 0.82182(12) 0.08352(9) 0.0199(2) Uani d . 1 1 . .
    H H23A 0.4414 0.7629 0.0474 0.024 Uiso calc R 1 1 . .
    C C24 0.50582(12) 0.86360(13) 0.14022(9) 0.0224(2) Uani d . 1 1 . .
    H H24A 0.6066 0.8328 0.1435 0.027 Uiso calc R 1 1 . .
    C C25 0.44924(12) 0.95271(12) 0.19155(9) 0.0201(2) Uani d . 1 1 . .
    C C26 0.30110(13) 1.00312(12) 0.18763(9) 0.0202(2) Uani d . 1 1 . .
    H H26A 0.2678 1.0650 0.2217 0.024 Uiso calc R 1 1 . .
    C C27 0.20311(12) 0.95877(11) 0.13136(9) 0.0182(2) Uani d . 1 1 . .
    H H27A 0.1026 0.9908 0.1281 0.022 Uiso calc R 1 1 . .
    C C28 -0.28775(13) 0.56257(13) 0.03620(10) 0.0231(2) Uani d . 1 1 . .
    H H28A -0.3641 0.5157 0.0877 0.035 Uiso calc R 1 1 . .
    H H28B -0.2319 0.4955 0.0117 0.035 Uiso calc R 1 1 . .
    H H28C -0.3334 0.6371 -0.0245 0.035 Uiso calc R 1 1 . .
loop_
    _atom_site_aniso_label
    _atom_site_aniso_U_11
    _atom_site_aniso_U_22
    _atom_site_aniso_U_33
    _atom_site_aniso_U_12
    _atom_site_aniso_U_13
    _atom_site_aniso_U_23
    F1 0.0361(4) 0.0511(5) 0.0166(3) -0.0008(4) 0.0005(3) -0.0142(3)
    F2 0.0317(4) 0.0454(5) 0.0188(3) 0.0145(3) -0.0004(3) -0.0119(3)
    F3 0.0370(4) 0.0357(4) 0.0187(3) 0.0152(3) 0.0003(3) -0.0097(3)
    F4 0.0223(3) 0.0393(4) 0.0230(3) -0.0097(3) -0.0061(3) -0.0114(3)
    O1 0.0178(4) 0.0265(4) 0.0193(4) -0.0074(3) 0.0010(3) -0.0073(3)
    O2 0.0168(4) 0.0280(4) 0.0234(4) 0.0035(3) -0.0005(3) -0.0108(3)
    C1 0.0253(5) 0.0232(5) 0.0213(5) -0.0032(4) -0.0009(4) -0.0099(4)
    C2 0.0286(6) 0.0317(6) 0.0230(5) -0.0022(5) -0.0014(4) -0.0160(5)
    C3 0.0204(5) 0.0365(6) 0.0152(5) 0.0014(4) -0.0014(4) -0.0105(4)
    C4 0.0188(5) 0.0264(5) 0.0177(5) 0.0002(4) -0.0017(4) -0.0046(4)
    C5 0.0164(4) 0.0209(5) 0.0180(5) -0.0001(4) -0.0020(4) -0.0064(4)
    C6 0.0151(4) 0.0207(5) 0.0164(4) -0.0002(3) -0.0016(3) -0.0070(4)
    C7 0.0160(4) 0.0169(4) 0.0166(4) 0.0005(3) -0.0018(3) -0.0063(4)
    C8 0.0144(4) 0.0188(4) 0.0165(4) -0.0007(3) -0.0003(3) -0.0063(4)
    C9 0.0125(4) 0.0172(4) 0.0167(4) 0.0013(3) -0.0018(3) -0.0063(4)
    C10 0.0141(4) 0.0173(4) 0.0156(4) 0.0011(3) -0.0019(3) -0.0054(4)
    C11 0.0145(4) 0.0170(4) 0.0173(4) -0.0007(3) -0.0008(3) -0.0048(4)
    C12 0.0160(4) 0.0179(4) 0.0174(4) -0.0012(3) -0.0023(3) -0.0067(4)
    C13 0.0145(4) 0.0187(4) 0.0178(5) -0.0014(3) -0.0007(3) -0.0070(4)
    C14 0.0175(5) 0.0228(5) 0.0156(4) 0.0006(4) -0.0010(4) -0.0070(4)
    C15 0.0167(4) 0.0201(5) 0.0157(4) -0.0007(4) -0.0011(3) -0.0056(4)
    C16 0.0161(4) 0.0210(5) 0.0169(5) 0.0000(4) -0.0010(4) -0.0067(4)
    C17 0.0215(5) 0.0239(5) 0.0191(5) 0.0035(4) -0.0005(4) -0.0081(4)
    C18 0.0260(6) 0.0292(6) 0.0180(5) 0.0046(4) -0.0031(4) -0.0058(4)
    C19 0.0242(6) 0.0306(6) 0.0235(6) 0.0067(5) -0.0042(4) -0.0053(5)
    C20 0.0220(5) 0.0328(6) 0.0239(6) 0.0095(5) -0.0010(4) -0.0086(5)
    C21 0.0190(5) 0.0283(5) 0.0173(5) 0.0034(4) -0.0003(4) -0.0079(4)
    C22 0.0130(4) 0.0187(4) 0.0149(4) -0.0010(3) -0.0015(3) -0.0050(4)
    C23 0.0145(4) 0.0244(5) 0.0213(5) 0.0008(4) -0.0011(4) -0.0094(4)
    C24 0.0130(4) 0.0305(6) 0.0222(5) -0.0002(4) -0.0033(4) -0.0082(4)
    C25 0.0180(5) 0.0254(5) 0.0158(4) -0.0059(4) -0.0043(4) -0.0050(4)
    C26 0.0206(5) 0.0220(5) 0.0192(5) -0.0026(4) -0.0009(4) -0.0087(4)
    C27 0.0147(4) 0.0203(5) 0.0194(5) 0.0008(3) -0.0024(3) -0.0072(4)
    C28 0.0171(5) 0.0268(5) 0.0276(6) -0.0058(4) -0.0004(4) -0.0117(5)
_geom_special_details
;
All e.s.d.'s (except the e.s.d. in the dihedral angle between two l.s. planes)
are estimated using the full covariance matrix. The cell e.s.d.'s are taken
into account individually in the estimation of e.s.d.'s in distances, angles
and torsion angles; correlations between e.s.d.'s in cell parameters are only
used when they are defined by crystal symmetry. An approximate (isotropic)
treatment of cell e.s.d.'s is used for estimating e.s.d.'s involving l.s.
planes.
;
loop_
    _geom_bond_atom_site_label_1
    _geom_bond_atom_site_label_2
    _geom_bond_site_symmetry_2
    _geom_bond_distance
    _geom_bond_publ_flag
    F1 C3 . 1.3602(13) ?
    F2 C21 . 1.3585(13) ?
    F3 C17 . 1.3519(13) ?
    F4 C25 . 1.3656(13) ?
    O1 C11 . 1.3645(13) ?
    O1 C28 . 1.4274(14) ?
    O2 C13 . 1.2249(13) ?
    C1 C2 . 1.3908(16) ?
    C1 C6 . 1.3981(16) ?
    C1 H1A . 0.9300 ?
    C2 C3 . 1.3751(18) ?
    C2 H2A . 0.9300 ?
    C3 C4 . 1.3823(18) ?
    C4 C5 . 1.3951(15) ?
    C4 H4A . 0.9300 ?
    C5 C6 . 1.4003(15) ?
    C5 H5A . 0.9300 ?
    C6 C7 . 1.4850(15) ?
    C7 C8 . 1.3939(15) ?
    C7 C12 . 1.4034(15) ?
    C8 C9 . 1.3990(14) ?
    C8 H8A . 0.9300 ?
    C9 C10 . 1.3996(14) ?
    C9 C22 . 1.4888(15) ?
    C10 C11 . 1.4064(15) ?
    C10 C13 . 1.5123(14) ?
    C11 C12 . 1.3921(15) ?
    C12 H12A . 0.9300 ?
    C13 C14 . 1.4756(15) ?
    C14 C15 . 1.3440(15) ?
    C14 H14A . 0.9300 ?
    C15 C16 . 1.4621(15) ?
    C15 H15A . 0.9300 ?
    C16 C17 . 1.3985(15) ?
    C16 C21 . 1.4002(15) ?
    C17 C18 . 1.3791(16) ?
    C18 C19 . 1.3910(17) ?
    C18 H18A . 0.9300 ?
    C19 C20 . 1.3882(17) ?
    C19 H19A . 0.9300 ?
    C20 C21 . 1.3782(16) ?
    C20 H20A . 0.9300 ?
    C22 C27 . 1.3958(15) ?
    C22 C23 . 1.4010(14) ?
    C23 C24 . 1.3897(16) ?
    C23 H23A . 0.9300 ?
    C24 C25 . 1.3819(17) ?
    C24 H24A . 0.9300 ?
    C25 C26 . 1.3805(16) ?
    C26 C27 . 1.3912(15) ?
    C26 H26A . 0.9300 ?
    C27 H27A . 0.9300 ?
    C28 H28A . 0.9600 ?
    C28 H28B . 0.9600 ?
    C28 H28C . 0.9600 ?
loop_
    _geom_angle_atom_site_label_1
    _geom_angle_atom_site_label_2
    _geom_angle_atom_site_label_3
    _geom_angle_site_symmetry_1
    _geom_angle_site_symmetry_3
    _geom_angle
    _geom_angle_publ_flag
    C11 O1 C28 . . 117.58(9) ?
    C2 C1 C6 . . 121.10(11) ?
    C2 C1 H1A . . 119.5 ?
    C6 C1 H1A . . 119.5 ?
    C3 C2 C1 . . 118.01(11) ?
    C3 C2 H2A . . 121.0 ?
    C1 C2 H2A . . 121.0 ?
    F1 C3 C2 . . 118.31(11) ?
    F1 C3 C4 . . 118.56(11) ?
    C2 C3 C4 . . 123.13(11) ?
    C3 C4 C5 . . 118.34(11) ?
    C3 C4 H4A . . 120.8 ?
    C5 C4 H4A . . 120.8 ?
    C4 C5 C6 . . 120.35(11) ?
    C4 C5 H5A . . 119.8 ?
    C6 C5 H5A . . 119.8 ?
    C1 C6 C5 . . 119.07(10) ?
    C1 C6 C7 . . 120.38(10) ?
    C5 C6 C7 . . 120.55(10) ?
    C8 C7 C12 . . 119.51(10) ?
    C8 C7 C6 . . 120.74(9) ?
    C12 C7 C6 . . 119.75(10) ?
    C7 C8 C9 . . 120.89(10) ?
    C7 C8 H8A . . 119.6 ?
    C9 C8 H8A . . 119.6 ?
    C8 C9 C10 . . 119.59(10) ?
    C8 C9 C22 . . 119.71(9) ?
    C10 C9 C22 . . 120.71(9) ?
    C9 C10 C11 . . 119.51(9) ?
    C9 C10 C13 . . 121.81(9) ?
    C11 C10 C13 . . 118.68(9) ?
    O1 C11 C12 . . 124.20(10) ?
    O1 C11 C10 . . 115.25(9) ?
    C12 C11 C10 . . 120.55(10) ?
    C11 C12 C7 . . 119.86(10) ?
    C11 C12 H12A . . 120.1 ?
    C7 C12 H12A . . 120.1 ?
    O2 C13 C14 . . 120.22(10) ?
    O2 C13 C10 . . 120.30(9) ?
    C14 C13 C10 . . 119.47(9) ?
    C15 C14 C13 . . 122.15(10) ?
    C15 C14 H14A . . 118.9 ?
    C13 C14 H14A . . 118.9 ?
    C14 C15 C16 . . 128.48(10) ?
    C14 C15 H15A . . 115.8 ?
    C16 C15 H15A . . 115.8 ?
    C17 C16 C21 . . 113.73(10) ?
    C17 C16 C15 . . 126.22(10) ?
    C21 C16 C15 . . 120.04(10) ?
    F3 C17 C18 . . 117.61(10) ?
    F3 C17 C16 . . 117.92(10) ?
    C18 C17 C16 . . 124.46(10) ?
    C17 C18 C19 . . 118.36(11) ?
    C17 C18 H18A . . 120.8 ?
    C19 C18 H18A . . 120.8 ?
    C20 C19 C18 . . 120.55(11) ?
    C20 C19 H19A . . 119.7 ?
    C18 C19 H19A . . 119.7 ?
    C21 C20 C19 . . 118.19(11) ?
    C21 C20 H20A . . 120.9 ?
    C19 C20 H20A . . 120.9 ?
    F2 C21 C20 . . 117.95(10) ?
    F2 C21 C16 . . 117.34(10) ?
    C20 C21 C16 . . 124.70(11) ?
    C27 C22 C23 . . 118.94(10) ?
    C27 C22 C9 . . 120.92(9) ?
    C23 C22 C9 . . 120.12(9) ?
    C24 C23 C22 . . 121.32(10) ?
    C24 C23 H23A . . 119.3 ?
    C22 C23 H23A . . 119.3 ?
    C25 C24 C23 . . 117.43(10) ?
    C25 C24 H24A . . 121.3 ?
    C23 C24 H24A . . 121.3 ?
    F4 C25 C26 . . 117.91(10) ?
    F4 C25 C24 . . 118.65(10) ?
    C26 C25 C24 . . 123.44(11) ?
    C25 C26 C27 . . 118.14(10) ?
    C25 C26 H26A . . 120.9 ?
    C27 C26 H26A . . 120.9 ?
    C26 C27 C22 . . 120.70(10) ?
    C26 C27 H27A . . 119.7 ?
    C22 C27 H27A . . 119.7 ?
    O1 C28 H28A . . 109.5 ?
    O1 C28 H28B . . 109.5 ?
    H28A C28 H28B . . 109.5 ?
    O1 C28 H28C . . 109.5 ?
    H28A C28 H28C . . 109.5 ?
    H28B C28 H28C . . 109.5 ?
loop_
    _geom_torsion_atom_site_label_1
    _geom_torsion_atom_site_label_2
    _geom_torsion_atom_site_label_3
    _geom_torsion_atom_site_label_4
    _geom_torsion_site_symmetry_1
    _geom_torsion_site_symmetry_2
    _geom_torsion_site_symmetry_3
    _geom_torsion_site_symmetry_4
    _geom_torsion
    _geom_torsion_publ_flag
    C6 C1 C2 C3 . . . . 0.19(18) ?
    C1 C2 C3 F1 . . . . 179.74(11) ?
    C1 C2 C3 C4 . . . . 0.16(19) ?
    F1 C3 C4 C5 . . . . -179.84(10) ?
    C2 C3 C4 C5 . . . . -0.25(18) ?
    C3 C4 C5 C6 . . . . 0.00(16) ?
    C2 C1 C6 C5 . . . . -0.43(17) ?
    C2 C1 C6 C7 . . . . 178.74(10) ?
    C4 C5 C6 C1 . . . . 0.33(16) ?
    C4 C5 C6 C7 . . . . -178.83(10) ?
    C1 C6 C7 C8 . . . . 137.19(11) ?
    C5 C6 C7 C8 . . . . -43.66(14) ?
    C1 C6 C7 C12 . . . . -43.81(15) ?
    C5 C6 C7 C12 . . . . 135.34(11) ?
    C12 C7 C8 C9 . . . . -0.99(15) ?
    C6 C7 C8 C9 . . . . 178.01(9) ?
    C7 C8 C9 C10 . . . . -1.73(15) ?
    C7 C8 C9 C22 . . . . 177.95(9) ?
    C8 C9 C10 C11 . . . . 2.77(15) ?
    C22 C9 C10 C11 . . . . -176.91(9) ?
    C8 C9 C10 C13 . . . . -176.84(9) ?
    C22 C9 C10 C13 . . . . 3.48(15) ?
    C28 O1 C11 C12 . . . . -0.06(15) ?
    C28 O1 C11 C10 . . . . -179.63(9) ?
    C9 C10 C11 O1 . . . . 178.46(9) ?
    C13 C10 C11 O1 . . . . -1.92(14) ?
    C9 C10 C11 C12 . . . . -1.12(15) ?
    C13 C10 C11 C12 . . . . 178.50(9) ?
    O1 C11 C12 C7 . . . . 178.86(10) ?
    C10 C11 C12 C7 . . . . -1.60(15) ?
    C8 C7 C12 C11 . . . . 2.64(15) ?
    C6 C7 C12 C11 . . . . -176.37(9) ?
    C9 C10 C13 O2 . . . . 109.75(12) ?
    C11 C10 C13 O2 . . . . -69.86(14) ?
    C9 C10 C13 C14 . . . . -71.37(14) ?
    C11 C10 C13 C14 . . . . 109.02(11) ?
    O2 C13 C14 C15 . . . . 169.89(11) ?
    C10 C13 C14 C15 . . . . -8.99(16) ?
    C13 C14 C15 C16 . . . . -175.29(11) ?
    C14 C15 C16 C17 . . . . 4.5(2) ?
    C14 C15 C16 C21 . . . . -176.78(12) ?
    C21 C16 C17 F3 . . . . -178.53(11) ?
    C15 C16 C17 F3 . . . . 0.30(18) ?
    C21 C16 C17 C18 . . . . 0.26(18) ?
    C15 C16 C17 C18 . . . . 179.09(12) ?
    F3 C17 C18 C19 . . . . 178.96(12) ?
    C16 C17 C18 C19 . . . . 0.2(2) ?
    C17 C18 C19 C20 . . . . -0.4(2) ?
    C18 C19 C20 C21 . . . . 0.3(2) ?
    C19 C20 C21 F2 . . . . -179.68(12) ?
    C19 C20 C21 C16 . . . . 0.2(2) ?
    C17 C16 C21 F2 . . . . 179.42(11) ?
    C15 C16 C21 F2 . . . . 0.51(17) ?
    C17 C16 C21 C20 . . . . -0.45(18) ?
    C15 C16 C21 C20 . . . . -179.36(12) ?
    C8 C9 C22 C27 . . . . 125.20(11) ?
    C10 C9 C22 C27 . . . . -55.12(14) ?
    C8 C9 C22 C23 . . . . -56.29(14) ?
    C10 C9 C22 C23 . . . . 123.38(11) ?
    C27 C22 C23 C24 . . . . 1.97(16) ?
    C9 C22 C23 C24 . . . . -176.57(10) ?
    C22 C23 C24 C25 . . . . -0.82(17) ?
    C23 C24 C25 F4 . . . . 179.25(10) ?
    C23 C24 C25 C26 . . . . -1.08(18) ?
    F4 C25 C26 C27 . . . . -178.59(10) ?
    C24 C25 C26 C27 . . . . 1.74(17) ?
    C25 C26 C27 C22 . . . . -0.51(16) ?
    C23 C22 C27 C26 . . . . -1.27(16) ?
    C9 C22 C27 C26 . . . . 177.25(10) ?
loop_
    _geom_hbond_atom_site_label_D
    _geom_hbond_atom_site_label_H
    _geom_hbond_atom_site_label_A
    _geom_hbond_site_symmetry_A
    _geom_hbond_distance_DH
    _geom_hbond_distance_HA
    _geom_hbond_distance_DA
    _geom_hbond_angle_DHA
    _geom_hbond_publ_flag
    C2 H2A F3 1_554 0.93 2.46 3.3655(18) 164 yes
    C8 H8A F4 2_675 0.93 2.45 3.3726(13) 170 yes
    C24 H24A O2 1_655 0.93 2.57 3.4371(14) 155 yes
    C20 H20A Cg1 2_665 0.93 2.83 3.5082(14) 130 yes
    C27 H27A Cg2 2_575 0.93 2.68 3.4068(12) 136 yes
    C28 H28B Cg2 2_565 0.96 2.90 3.7990(15) 157 yes
_iucr_refine_instructions_details
;
TITL mo_bks59_0m in P-1 (100K)
CELL 0.71073   8.9624  10.2127  13.3281  67.780  86.776  85.293
ZERR    2.00   0.0005   0.0006   0.0007   0.001   0.001   0.001
LATT  1
SFAC C H O F
UNIT 56 36 4 8
SIZE 0.105 0.201 0.246
L.S. 10
BOND $H
FMAP 2 1 60
ACTA
CONF
OMIT 4 -5 1
OMIT 0 -3 2
OMIT 3 -5 2
PLAN 20
WGHT    0.077400    0.255300
FVAR       0.66183
F1    4    0.173679    0.870960   -0.578790    11.00000    0.03603    0.05122 =
         0.01652   -0.01429    0.00055   -0.00096
F2    4    0.405215    0.379834    0.203500    11.00000    0.03163    0.04523 =
         0.01875   -0.01188   -0.00046    0.01455
F3    4    0.157748    0.457638    0.499117    11.00000    0.03691    0.03571 =
         0.01864   -0.00971    0.00034    0.01515
F4    4    0.544313    0.994053    0.248895    11.00000    0.02226    0.03949 =
         0.02291   -0.01144   -0.00602   -0.00983
O1    3   -0.189394    0.621290    0.086257    11.00000    0.01769    0.02621 =
         0.01926   -0.00720    0.00089   -0.00729
O2    3   -0.126350    0.794589    0.215038    11.00000    0.01676    0.02811 =
         0.02334   -0.01086   -0.00044    0.00334
C1    1    0.094843    0.694871   -0.292220    11.00000    0.02527    0.02329 =
         0.02123   -0.01000   -0.00079   -0.00326
AFIX  43
H1A   2    0.071318    0.605946   -0.242991    11.00000   -1.20000
AFIX   0
C2    1    0.116459    0.716656   -0.401394    11.00000    0.02864    0.03196 =
         0.02300   -0.01610   -0.00120   -0.00244
AFIX  43
H2A   2    0.107279    0.643752   -0.425906    11.00000   -1.20000
AFIX   0
C3    1    0.151782    0.849084   -0.471973    11.00000    0.02035    0.03644 =
         0.01514   -0.01048   -0.00139    0.00144
C4    1    0.166798    0.960854   -0.439512    11.00000    0.01872    0.02647 =
         0.01763   -0.00465   -0.00168    0.00012
AFIX  43
H4A   2    0.191029    1.049095   -0.489499    11.00000   -1.20000
AFIX   0
C5    1    0.144638    0.937743   -0.329811    11.00000    0.01637    0.02103 =
         0.01799   -0.00653   -0.00189   -0.00031
AFIX  43
H5A   2    0.154320    1.011256   -0.306061    11.00000   -1.20000
AFIX   0
C6    1    0.107928    0.804596   -0.255305    11.00000    0.01501    0.02057 =
         0.01637   -0.00698   -0.00159   -0.00020
C7    1    0.081386    0.780288   -0.138801    11.00000    0.01594    0.01698 =
         0.01660   -0.00640   -0.00170    0.00040
C8    1    0.175806    0.832683   -0.085241    11.00000    0.01430    0.01889 =
         0.01646   -0.00631   -0.00029   -0.00081
AFIX  43
H8A   2    0.258100    0.880826   -0.122347    11.00000   -1.20000
AFIX   0
C9    1    0.148440    0.813821    0.023577    11.00000    0.01249    0.01705 =
         0.01659   -0.00627   -0.00180    0.00129
C10   1    0.022360    0.744764    0.078634    11.00000    0.01410    0.01713 =
         0.01555   -0.00532   -0.00192    0.00111
C11   1   -0.071489    0.689730    0.025222    11.00000    0.01445    0.01686 =
         0.01719   -0.00468   -0.00085   -0.00063
C12   1   -0.041391    0.705649   -0.082227    11.00000    0.01597    0.01785 =
         0.01740   -0.00669   -0.00229   -0.00123
AFIX  43
H12A  2   -0.102509    0.666908   -0.116457    11.00000   -1.20000
AFIX   0
C13   1   -0.016948    0.728130    0.194471    11.00000    0.01442    0.01863 =
         0.01774   -0.00692   -0.00068   -0.00144
C14   1    0.076046    0.628974    0.282867    11.00000    0.01745    0.02270 =
         0.01557   -0.00698   -0.00100    0.00060
AFIX  43
H14A  2    0.060100    0.629006    0.352412    11.00000   -1.20000
AFIX   0
C15   1    0.183062    0.538592    0.266167    11.00000    0.01667    0.01993 =
         0.01560   -0.00548   -0.00117   -0.00060
AFIX  43
H15A  2    0.200006    0.547412    0.194480    11.00000   -1.20000
AFIX   0
C16   1    0.276289    0.428257    0.345936    11.00000    0.01609    0.02086 =
         0.01687   -0.00662   -0.00105    0.00009
C17   1    0.264853    0.388922    0.458476    11.00000    0.02147    0.02397 =
         0.01904   -0.00813   -0.00045    0.00337
C18   1    0.353827    0.282788    0.531227    11.00000    0.02600    0.02914 =
         0.01796   -0.00580   -0.00306    0.00452
AFIX  43
H18A  2    0.341138    0.260903    0.605412    11.00000   -1.20000
AFIX   0
C19   1    0.463062    0.209217    0.490959    11.00000    0.02415    0.03046 =
         0.02342   -0.00526   -0.00423    0.00671
AFIX  43
H19A  2    0.524686    0.137659    0.538636    11.00000   -1.20000
AFIX   0
C20   1    0.480758    0.241819    0.380155    11.00000    0.02192    0.03285 =
         0.02389   -0.00865   -0.00095    0.00947
AFIX  43
H20A  2    0.553308    0.192776    0.352776    11.00000   -1.20000
AFIX   0
C21   1    0.387919    0.348810    0.311839    11.00000    0.01888    0.02843 =
         0.01732   -0.00796   -0.00023    0.00337
C22   1    0.254010    0.866755    0.079713    11.00000    0.01289    0.01852 =
         0.01481   -0.00490   -0.00157   -0.00089
C23   1    0.406303    0.821730    0.083563    11.00000    0.01440    0.02433 =
         0.02123   -0.00936   -0.00106    0.00078
AFIX  43
H23A  2    0.441440    0.762705    0.047480    11.00000   -1.20000
AFIX   0
C24   1    0.505840    0.863548    0.140234    11.00000    0.01293    0.03017 =
         0.02216   -0.00805   -0.00336   -0.00002
AFIX  43
H24A  2    0.606663    0.832718    0.143522    11.00000   -1.20000
AFIX   0
C25   1    0.449210    0.952744    0.191538    11.00000    0.01800    0.02548 =
         0.01575   -0.00506   -0.00427   -0.00598
C26   1    0.301126    1.003095    0.187637    11.00000    0.02053    0.02195 =
         0.01914   -0.00868   -0.00085   -0.00261
AFIX  43
H26A  2    0.267767    1.064941    0.221691    11.00000   -1.20000
AFIX   0
C27   1    0.203110    0.958781    0.131350    11.00000    0.01468    0.02032 =
         0.01934   -0.00730   -0.00235    0.00075
AFIX  43
H27A  2    0.102643    0.990798    0.128091    11.00000   -1.20000
AFIX   0
C28   1   -0.287753    0.562570    0.036199    11.00000    0.01699    0.02653 =
         0.02753   -0.01155   -0.00045   -0.00563
AFIX 137
H28A  2   -0.363912    0.515429    0.087818    11.00000   -1.50000
H28B  2   -0.231825    0.495697    0.011482    11.00000   -1.50000
H28C  2   -0.333675    0.637090   -0.024372    11.00000   -1.50000
HKLF 4
REM  mo_bks59_0m in P-1 (100K)
REM R1 =  0.0469 for   6100 Fo > 4sig(Fo)  and  0.0658 for all   8066 data
REM    308 parameters refined using      0 restraints
END
WGHT      0.0774      0.2553
REM Highest difference peak  0.414,  deepest hole -0.343,  1-sigma level  0.065
Q1    1   0.4136  0.2620  0.5024  11.00000  0.05    0.41
Q2    1  -0.0450  0.6814 -0.0226  11.00000  0.05    0.41
Q3    1   0.1272  0.5750  0.2770  11.00000  0.05    0.40
Q4    1   0.1010  0.7579 -0.2810  11.00000  0.05    0.38
Q5    1   0.1467  0.7870 -0.4340  11.00000  0.05    0.37
Q6    1   0.0004  0.7276  0.1391  11.00000  0.05    0.36
Q7    1   0.3335  0.4022  0.3270  11.00000  0.05    0.35
Q8    1   0.0200  0.7346 -0.1045  11.00000  0.05    0.35
Q9    1   0.2422  0.9205  0.1030  11.00000  0.05    0.35
Q10   1   0.1393  0.8603 -0.2917  11.00000  0.05    0.35
Q11   1   0.0830  0.7809  0.0489  11.00000  0.05    0.34
Q12   1   0.3189  0.3467  0.4953  11.00000  0.05    0.34
Q13   1   0.0947  0.7302 -0.3587  11.00000  0.05    0.34
Q14   1   0.0947  0.7955 -0.2026  11.00000  0.05    0.34
Q15   1  -0.0301  0.7433  0.0434  11.00000  0.05    0.34
Q16   1   0.1628  0.8265 -0.0336  11.00000  0.05    0.33
Q17   1   0.4250  0.2748  0.3407  11.00000  0.05    0.33
Q18   1   0.4621  0.8861  0.1829  11.00000  0.05    0.33
Q19   1   0.2647  0.4128  0.3984  11.00000  0.05    0.33
Q20   1   0.3786  0.9815  0.1827  11.00000  0.05    0.32
;
