# Supplementary material for: (2E)-1-(4,4′′-Difluoro-5′-meth­oxy-1,1′:3′,1′′-terphenyl-4′-yl)-3-(2,6-difluoro­phen­yl)prop-2-en-1-one
Source: Acta Crystallogr Sect E Struct Rep Online. 2012 Apr 28;68(Pt 5):o1560–1. doi: 10.1107/S160053681201820X (PMC3344658; doi:10.1107/S160053681201820X)
Supplement: Supplementary file 2 [file e-68-o1560-Isup2.hkl]

# 
# h,k,l, Fc-squared, Fo-squared, sigma(Fo-squared) and status flag 
# 
data_I
_shelx_title ' mo_bks59_0m in P-1 (100K)' 
_shelx_refln_list_code          4 
_shelx_F_calc_maximum      151.38 
_exptl_crystal_F_000       476.00 
_reflns_d_resolution_high  0.6607 
 
loop_ 
 _symmetry_equiv_pos_as_xyz 
 'x, y, z' 
 '-x, -y, -z' 
 
_cell_length_a     8.9624 
_cell_length_b    10.2127 
_cell_length_c    13.3281 
_cell_angle_alpha  67.780 
_cell_angle_beta   86.776 
_cell_angle_gamma  85.293 
 
_shelx_F_squared_multiplier     1.000 
 
loop_ 
 _refln_index_h 
 _refln_index_k 
 _refln_index_l 
 _refln_F_squared_calc 
 _refln_F_squared_meas 
 _refln_F_squared_sigma 
 _refln_observed_status 
   1   0   0     2862.26     2972.16     56.00 o 
   2   0   0        6.63        3.23      1.11 o 
   3   0   0     7490.37     7704.64    105.49 o 
   4   0   0      796.78      771.29     10.27 o 
   5   0   0        0.21        0.54      0.50 o 
   6   0   0      134.52      146.47      2.85 o 
   7   0   0      333.32      338.73      5.59 o 
   8   0   0       20.68       18.54      1.42 o 
   9   0   0      315.02      313.89      6.82 o 
  10   0   0        2.20       -1.28      1.28 o 
  11   0   0      110.20      104.80      7.88 o 
  12   0   0        6.18        3.23      2.40 o 
  13   0   0        0.25       -3.01      3.82 o 
 -13   1   0        0.23       -3.00      3.09 o 
 -12   1   0       10.12       13.40      2.97 o 
 -11   1   0       23.84       30.18      3.38 o 
 -10   1   0       93.81       97.61      4.93 o 
  -9   1   0      354.58      350.19      8.83 o 
  -8   1   0        2.78        1.32      0.91 o 
  -7   1   0      137.36      133.24      3.28 o 
  -6   1   0      441.25      465.97      6.88 o 
  -5   1   0       27.91       28.43      1.11 o 
  -4   1   0      192.54      193.74      3.30 o 
  -2   1   0     3150.74     3360.08     46.28 o 
  -1   1   0     1725.33     1752.63     72.49 o 
   0   1   0      443.26      412.98      8.32 o 
   1   1   0      120.71      103.68      2.35 o 
   2   1   0     8709.82     8669.75    155.31 o 
   3   1   0     1824.22     1942.20     30.42 o 
   4   1   0        1.52        6.06      0.60 o 
   5   1   0      368.03      412.17      6.03 o 
   6   1   0       78.40       75.66      2.99 o 
   7   1   0        2.62        1.97      0.71 o 
   8   1   0        0.20       -0.10      1.16 o 
   9   1   0        1.47        0.04      1.31 o 
  10   1   0       43.93       45.01      2.76 o 
  11   1   0      161.28      150.69      4.86 o 
  12   1   0        0.83        1.22      2.34 o 
  13   1   0      113.89      135.73      9.12 o 
 -13   2   0        0.68       -0.57      3.28 o 
 -12   2   0       26.47       39.48      4.00 o 
 -11   2   0      103.75      114.13      5.87 o 
 -10   2   0       23.08       20.18      2.13 o 
  -9   2   0       30.05       28.45      2.20 o 
  -8   2   0     1996.51     1919.80     27.90 o 
  -7   2   0      104.35       92.38      2.71 o 
  -6   2   0        0.15        0.03      0.59 o 
  -5   2   0      510.83      525.32      7.77 o 
  -4   2   0     2757.01     2891.00     40.91 o 
  -3   2   0      394.47      373.60      6.80 o 
  -1   2   0    22916.59    22621.04    401.01 o 
   0   2   0     1195.92     1177.01     18.62 o 
   1   2   0     3997.51     3716.94     51.19 o 
   2   2   0     4158.29     4205.89     64.42 o 
   3   2   0      868.54      849.91     13.80 o 
   4   2   0      270.31      244.04      6.08 o 
   5   2   0        0.50        0.89      0.54 o 
   6   2   0      245.32      231.60      6.32 o 
   7   2   0      272.62      276.49      4.85 o 
   8   2   0       50.48       52.11      2.65 o 
   9   2   0       34.81       38.51      2.92 o 
  10   2   0      141.32      142.78      4.56 o 
  11   2   0        0.72        0.99      1.62 o 
  12   2   0        8.18       13.08      2.26 o 
  13   2   0       20.57       33.61      5.35 o 
 -13   3   0       24.60       15.75      5.06 o 
 -12   3   0       11.51       22.07      4.10 o 
 -11   3   0       67.97       68.08      4.79 o 
 -10   3   0        4.88        8.94      1.70 o 
  -9   3   0        7.25       10.06      1.64 o 
  -8   3   0        0.29        0.15      1.04 o 
  -7   3   0      823.89      811.63     11.08 o 
  -6   3   0      528.62      517.94      8.66 o 
  -5   3   0       36.84       32.04      2.88 o 
  -4   3   0      294.27      377.58      6.53 o 
  -3   3   0     1214.20     1270.73     20.87 o 
  -1   3   0        0.51        2.25      1.03 o 
   0   3   0       75.52       70.36      1.90 o 
   1   3   0      188.43      184.46      3.61 o 
   2   3   0     1809.87     1771.60     45.63 o 
   3   3   0     2289.80     2320.14     99.06 o 
   4   3   0       26.68       34.90      1.66 o 
   5   3   0        4.18        1.28      0.63 o 
   6   3   0      121.80      114.28      2.89 o 
   7   3   0       38.41       51.05      3.06 o 
   8   3   0      433.95      433.04      7.59 o 
   9   3   0      317.24      324.20      7.01 o 
  10   3   0        5.91        6.94      1.67 o 
  11   3   0        0.86       -1.43      1.52 o 
  12   3   0      150.99      156.33      7.00 o 
  13   3   0        5.03        3.40      3.55 o 
 -12   4   0      121.32      128.57      7.80 o 
 -11   4   0        4.37        4.85      1.91 o 
 -10   4   0        9.77       11.25      2.73 o 
  -9   4   0      131.71      112.20      3.67 o 
  -8   4   0        3.05        1.72      1.06 o 
  -7   4   0       12.21       11.81      1.43 o 
  -6   4   0     1426.21     1290.26     19.93 o 
  -5   4   0      151.43      159.74      3.91 o 
  -4   4   0      248.02      240.48      4.38 o 
  -2   4   0      570.01      640.93     10.93 o 
  -1   4   0        5.13        2.47      0.63 o 
   0   4   0       55.02       70.83      1.52 o 
   1   4   0      337.68      353.41      5.53 o 
   2   4   0     1494.28     1477.18     23.74 o 
   3   4   0       46.43       55.66      2.07 o 
   4   4   0        2.12        3.92      0.79 o 
   5   4   0      215.11      204.93      4.00 o 
   6   4   0      206.68      220.90      7.66 o 
   7   4   0       15.75       15.50      1.30 o 
   8   4   0       20.04       16.63      2.02 o 
   9   4   0      484.45      511.93      9.65 o 
  10   4   0        3.02        2.51      1.92 o 
  11   4   0       55.52       50.02      3.96 o 
  12   4   0       55.55       52.12      5.90 o 
  13   4   0       11.66        5.20      3.52 o 
 -12   5   0       21.94       26.02      4.14 o 
 -11   5   0        9.80       12.84      2.14 o 
 -10   5   0        0.17       -0.55      1.48 o 
  -9   5   0       41.65       38.68      2.55 o 
  -8   5   0        2.64        4.49      1.34 o 
  -7   5   0      234.57      247.06      5.78 o 
  -6   5   0      497.17      502.11      8.38 o 
  -5   5   0       70.41       67.45      2.46 o 
  -4   5   0        4.36       -0.13      0.37 o 
  -3   5   0      598.82      582.13      8.45 o 
  -2   5   0       14.50        5.84      0.66 o 
  -1   5   0      131.19      136.99      3.57 o 
   0   5   0     1248.70     1180.23     15.44 o 
   1   5   0     1138.93     1110.18     13.57 o 
   3   5   0       85.55       82.64      2.22 o 
   4   5   0      185.53      206.97      4.12 o 
   5   5   0       18.17       26.04      1.59 o 
   6   5   0       31.30       31.22      1.90 o 
   7   5   0      176.81      177.81      4.38 o 
   8   5   0      165.05      173.96      4.54 o 
   9   5   0       36.43       42.00      2.63 o 
  10   5   0       53.76       53.89      4.42 o 
  11   5   0       69.36       68.75      6.63 o 
  12   5   0        6.38       -2.67      2.93 o 
 -11   6   0        7.89        6.30      2.49 o 
 -10   6   0        2.30        1.63      1.95 o 
  -9   6   0        3.80        6.64      1.59 o 
  -8   6   0       35.47       41.87      3.92 o 
  -7   6   0      107.94      104.82      3.71 o 
  -6   6   0       33.72       33.04      2.06 o 
  -5   6   0        1.14       -0.87      0.87 o 
  -4   6   0     1116.09     1108.66     17.03 o 
  -3   6   0      589.57      568.29     12.13 o 
  -2   6   0       77.48       90.81      2.29 o 
  -1   6   0        0.00        0.50      0.47 o 
   0   6   0      182.52      170.85      2.80 o 
   1   6   0      105.98      105.92      2.04 o 
   2   6   0       59.05       51.01      1.94 o 
   3   6   0       12.57        9.61      1.29 o 
   4   6   0        9.93        8.80      2.00 o 
   5   6   0       25.97       27.29      2.22 o 
   6   6   0        0.75        0.56      1.01 o 
   7   6   0       20.05       20.11      1.98 o 
   8   6   0       33.57       37.90      2.71 o 
   9   6   0        9.16        6.49      1.82 o 
  10   6   0        0.24        0.81      2.05 o 
  11   6   0       31.98       34.82      4.22 o 
  12   6   0        1.89        3.21      3.64 o 
 -11   7   0        0.31        0.06      3.34 o 
 -10   7   0        0.01        1.45      1.70 o 
  -9   7   0        0.82       -0.37      1.39 o 
  -8   7   0        2.98        2.55      1.34 o 
  -7   7   0       10.60       14.08      2.08 o 
  -6   7   0       87.35       77.80      3.03 o 
  -5   7   0        2.36        3.07      0.98 o 
  -4   7   0     1261.00     1265.25     19.40 o 
  -3   7   0       85.97       89.27      2.82 o 
  -2   7   0       29.74       27.26      1.71 o 
  -1   7   0      182.75      192.07      3.50 o 
   0   7   0      184.80      198.97      3.29 o 
   1   7   0      224.75      226.21      3.91 o 
   2   7   0       26.22       25.30      1.59 o 
   3   7   0       54.71       58.27      2.97 o 
   4   7   0       24.99       26.20      2.52 o 
   5   7   0      149.40      152.09      5.17 o 
   6   7   0       56.54       64.92      3.78 o 
   7   7   0       84.27       96.57      4.55 o 
   8   7   0        1.89       -0.95      1.36 o 
   9   7   0       83.84       97.58      8.46 o 
  10   7   0       12.61       13.57      3.23 o 
  11   7   0       14.54        6.33      2.91 o 
  12   7   0       15.33        9.28      4.12 o 
 -10   8   0       14.11       16.73      2.78 o 
  -9   8   0       14.28       15.73      2.13 o 
  -8   8   0        0.26        0.24      1.35 o 
  -7   8   0       51.49       52.35      2.91 o 
  -6   8   0       68.70       75.20      3.14 o 
  -5   8   0      252.12      271.86      6.07 o 
  -4   8   0     1130.67     1119.86     17.63 o 
  -3   8   0       11.94       13.26      1.43 o 
  -2   8   0       11.15        9.65      1.24 o 
  -1   8   0      456.67      468.96      8.08 o 
   0   8   0        0.11        0.48      0.85 o 
   1   8   0       27.31       27.36      1.88 o 
   2   8   0      154.07      155.50      4.18 o 
   3   8   0       79.73       80.35      3.00 o 
   4   8   0        0.81       -1.09      1.09 o 
   5   8   0        9.20        9.16      1.86 o 
   6   8   0        5.29        2.09      1.65 o 
   7   8   0       49.66       49.63      3.83 o 
   8   8   0        6.07        7.31      2.19 o 
   9   8   0        5.99       10.54      2.32 o 
  10   8   0        8.85       10.05      2.48 o 
  11   8   0        3.01        3.38      3.81 o 
  -9   9   0        1.63        6.16      1.94 o 
  -8   9   0        8.07        6.24      1.62 o 
  -7   9   0       71.04       61.31      3.25 o 
  -6   9   0       53.15       46.67      2.75 o 
  -5   9   0      497.23      484.63      9.33 o 
  -4   9   0        0.24       -0.19      1.18 o 
  -3   9   0       45.70       50.61      2.80 o 
  -2   9   0       37.01       32.57      2.44 o 
  -1   9   0      153.77      161.06      4.71 o 
   0   9   0       52.13       51.43      2.52 o 
   1   9   0        2.75        2.83      1.10 o 
   2   9   0       25.68       26.06      2.01 o 
   3   9   0       28.03       23.10      2.33 o 
   4   9   0       86.43       81.00      3.96 o 
   5   9   0       46.16       57.08      3.81 o 
   6   9   0        0.44       -0.62      1.49 o 
   7   9   0       29.58       31.82      3.96 o 
   8   9   0        6.47        5.99      2.76 o 
   9   9   0        0.64        0.64      2.55 o 
  10   9   0        0.15        2.33      2.54 o 
  11   9   0        5.57        2.81      3.94 o 
  -9  10   0       36.50       37.44      6.02 o 
  -8  10   0        0.80        3.73      1.88 o 
  -7  10   0        0.96        1.01      1.60 o 
  -6  10   0      400.25      418.73      8.96 o 
  -5  10   0      147.39      138.78      4.89 o 
  -4  10   0       15.64       15.18      2.01 o 
  -3  10   0      126.95      118.96      4.16 o 
  -2  10   0       54.45       43.98      2.84 o 
  -1  10   0        7.65        6.14      1.52 o 
   0  10   0        1.37        0.02      1.06 o 
   1  10   0        7.38        4.34      1.23 o 
   2  10   0       11.84       12.13      1.89 o 
   3  10   0        0.46        1.33      2.13 o 
   4  10   0       41.83       41.43      3.30 o 
   5  10   0      112.03      116.35      5.07 o 
   6  10   0        0.13        0.23      1.60 o 
   7  10   0        2.07        2.00      2.26 o 
   8  10   0        9.43       11.33      3.13 o 
   9  10   0       33.45       26.37      5.85 o 
  10  10   0        2.10        4.16      4.12 o 
  -7  11   0      151.53      134.85      5.84 o 
  -6  11   0       51.33       48.17      3.32 o 
  -5  11   0       30.66       29.99      2.83 o 
  -4  11   0      123.08      127.80      4.71 o 
  -3  11   0       59.57       56.82      3.24 o 
  -2  11   0        0.09        0.12      1.29 o 
  -1  11   0       12.21       10.65      1.78 o 
   0  11   0       22.85       19.52      1.96 o 
   1  11   0        0.05        0.10      1.28 o 
   2  11   0        0.51       -1.20      1.27 o 
   3  11   0        5.30        4.99      1.75 o 
   4  11   0        0.23        1.63      1.54 o 
   5  11   0       29.91       31.68      3.30 o 
   6  11   0        1.45       -0.98      1.81 o 
   7  11   0        2.28        1.25      2.44 o 
   8  11   0       18.64       14.56      4.52 o 
   9  11   0       17.84       16.15      5.13 o 
  -6  12   0        1.14       -2.28      2.44 o 
  -5  12   0        0.61        1.08      1.70 o 
  -4  12   0       32.02       36.43      4.49 o 
  -3  12   0       38.24       45.99      3.21 o 
  -2  12   0        1.03        1.58      1.48 o 
  -1  12   0       18.43       15.96      2.25 o 
   0  12   0      201.58      206.97      5.84 o 
   1  12   0      106.51      116.59      4.88 o 
   2  12   0       12.22       12.44      2.22 o 
   3  12   0      110.14      113.33      8.95 o 
   4  12   0        5.02       11.34      2.34 o 
   5  12   0        0.05        0.40      1.86 o 
   6  12   0       19.07       21.41      4.63 o 
   7  12   0       25.37       18.49      5.05 o 
   8  12   0        0.12       -1.14      2.96 o 
  -4  13   0        2.09        0.49      2.45 o 
  -3  13   0        8.67       12.35      2.18 o 
  -2  13   0        9.99       12.32      2.09 o 
  -1  13   0        0.84        3.09      1.75 o 
   0  13   0        3.24        2.20      1.88 o 
   1  13   0        3.86        3.59      2.76 o 
   2  13   0        9.55       15.14      2.80 o 
   3  13   0        6.81        7.84      2.38 o 
   4  13   0        1.09       -0.24      2.01 o 
   5  13   0       26.21       23.83      4.65 o 
   6  13   0        4.75        1.37      3.15 o 
  -1  14   0        5.51        5.94      2.80 o 
   0  14   0        2.34        3.97      2.34 o 
   1  14   0       29.93       31.44      3.68 o 
   2  14   0        0.18       -0.52      1.89 o 
   3  14   0       34.58       30.22      4.83 o 
  -5 -13   1       23.88       23.07      4.88 o 
  -4 -13   1        8.53        6.11      2.73 o 
  -3 -13   1        0.11        1.54      2.11 o 
  -2 -13   1       16.31       17.23      3.12 o 
  -1 -13   1        0.32        1.10      1.91 o 
   0 -13   1        0.11        1.86      1.95 o 
   1 -13   1       12.77       17.55      2.59 o 
   2 -13   1       24.14       28.65      2.82 o 
   3 -13   1        2.07       10.89      4.90 o 
   4 -13   1        0.23        2.68      2.79 o 
  -7 -12   1        0.31       -2.86      3.08 o 
  -6 -12   1        3.63       -0.06      2.86 o 
  -5 -12   1       48.53       54.12      5.13 o 
  -4 -12   1        0.06       -0.16      2.20 o 
  -3 -12   1       17.16       15.96      2.56 o 
  -2 -12   1        0.01        1.50      1.69 o 
  -1 -12   1        1.37       -0.78      1.53 o 
   0 -12   1        0.01        0.35      1.44 o 
   1 -12   1       29.14       29.37      2.90 o 
   2 -12   1       56.29       65.66      4.03 o 
   3 -12   1       64.39       65.72      3.90 o 
   4 -12   1       46.80       55.13      3.69 o 
   5 -12   1       60.41       66.21      5.39 o 
   6 -12   1       33.72       33.72      5.23 o 
  -8 -11   1        0.05        5.25      3.94 o 
  -7 -11   1        0.15       -0.08      2.82 o 
  -6 -11   1        2.28        2.29      2.04 o 
  -5 -11   1        7.16        7.63      2.17 o 
  -4 -11   1       23.02       19.05      3.16 o 
  -3 -11   1        5.83        5.79      1.82 o 
  -2 -11   1        1.20        0.15      1.36 o 
  -1 -11   1        5.26        7.61      1.59 o 
   0 -11   1        3.95        2.42      1.38 o 
   1 -11   1        0.29        1.01      1.90 o 
   2 -11   1       29.32       23.16      2.51 o 
   3 -11   1       20.05       18.21      2.28 o 
   4 -11   1       11.20        9.38      1.96 o 
   5 -11   1       46.00       38.55      3.20 o 
   6 -11   1       19.54       11.42      2.13 o 
   7 -11   1      118.20      110.10      8.43 o 
  -9 -10   1       24.52       23.68      5.71 o 
  -8 -10   1        6.70        3.84      5.23 o 
  -7 -10   1        0.81        0.04      1.90 o 
  -6 -10   1       15.65       19.67      2.81 o 
  -5 -10   1       11.92       12.99      2.43 o 
  -4 -10   1        1.63        3.14      1.66 o 
  -3 -10   1       68.82       72.32      4.11 o 
  -2 -10   1        2.20        3.66      1.48 o 
  -1 -10   1        6.86        6.20      1.41 o 
   0 -10   1       27.05       25.79      2.16 o 
   1 -10   1      362.28      355.64     11.62 o 
   2 -10   1       40.98       39.14      3.37 o 
   3 -10   1       67.34       67.91      3.91 o 
   4 -10   1      124.66      123.81      6.29 o 
   5 -10   1       21.80       23.61      2.48 o 
   6 -10   1        3.99        7.06      1.76 o 
   7 -10   1        1.61        1.04      1.88 o 
   8 -10   1       42.44       47.17      6.39 o 
 -10  -9   1        2.39        0.25      4.13 o 
  -9  -9   1        0.88       -1.24      4.60 o 
  -8  -9   1      122.39      135.21      6.09 o 
  -7  -9   1       10.58       10.29      2.41 o 
  -6  -9   1        0.43        1.21      1.67 o 
  -5  -9   1      107.45      118.45      5.05 o 
  -4  -9   1        6.25        8.24      1.85 o 
  -3  -9   1       12.87       11.20      1.89 o 
  -2  -9   1        0.17        0.33      1.04 o 
  -1  -9   1       21.17       20.99      1.88 o 
   0  -9   1      258.13      268.29      6.80 o 
   1  -9   1      100.78       91.66      4.17 o 
   2  -9   1      104.32      100.74      3.99 o 
   3  -9   1      312.66      295.89      7.92 o 
   4  -9   1      212.17      212.40      5.87 o 
   5  -9   1       64.17       50.19      3.19 o 
   6  -9   1       73.67       78.98      3.70 o 
   7  -9   1        0.78        2.34      1.63 o 
   8  -9   1       13.60       15.88      2.84 o 
   9  -9   1       17.73       19.40      4.40 o 
 -11  -8   1        0.01       -0.95      3.68 o 
 -10  -8   1        2.10        3.63      2.30 o 
  -9  -8   1        4.01        1.21      1.80 o 
  -8  -8   1        5.14        7.45      2.21 o 
  -7  -8   1       85.19       72.48      4.62 o 
  -6  -8   1       22.42       22.07      2.71 o 
  -5  -8   1       28.23       27.61      2.67 o 
  -4  -8   1      114.71      100.92      7.24 o 
  -3  -8   1       29.78       29.57      2.81 o 
  -2  -8   1       99.57      103.89      3.45 o 
  -1  -8   1      152.40      165.68      4.42 o 
   0  -8   1       26.53       26.25      1.90 o 
   1  -8   1        0.70       -0.11      0.92 o 
   2  -8   1       52.21       49.95      2.83 o 
   3  -8   1        3.52        0.27      0.94 o 
   4  -8   1      110.60      101.00      3.33 o 
   5  -8   1        7.80        5.78      1.55 o 
   6  -8   1       23.12       18.06      1.82 o 
   7  -8   1      309.36      318.00      6.77 o 
   8  -8   1        7.89        3.65      1.48 o 
   9  -8   1       17.13       17.31      2.19 o 
  10  -8   1       12.60       21.43      3.95 o 
 -12  -7   1        3.47        0.37      3.70 o 
 -11  -7   1        0.70       -1.10      3.45 o 
 -10  -7   1       17.20       14.88      2.88 o 
  -9  -7   1      116.86      141.56      5.84 o 
  -8  -7   1      109.34      110.32      4.32 o 
  -7  -7   1        0.28        1.03      1.65 o 
  -6  -7   1        0.03       -1.31      1.31 o 
  -5  -7   1      654.07      673.25     20.61 o 
  -4  -7   1        4.56        5.71      1.25 o 
  -3  -7   1        4.69        7.12      1.26 o 
  -2  -7   1      603.00      576.88     28.55 o 
  -1  -7   1      493.07      522.95      9.76 o 
   0  -7   1        2.18        1.14      0.99 o 
   1  -7   1        3.03        4.47      0.90 o 
   2  -7   1       70.12       64.54      3.15 o 
   3  -7   1      402.47      391.66     10.81 o 
   4  -7   1      680.94      697.36     16.23 o 
   5  -7   1      105.80      110.48      3.54 o 
   6  -7   1       12.48       12.97      1.59 o 
   7  -7   1        5.90        5.35      1.38 o 
   8  -7   1       10.70       11.77      1.92 o 
   9  -7   1        2.70        5.01      1.61 o 
  10  -7   1       14.40        8.61      1.98 o 
  11  -7   1        1.06        5.52      3.76 o 
 -12  -6   1        5.61        8.54      4.05 o 
 -11  -6   1        3.24        2.42      3.33 o 
 -10  -6   1        7.50        5.41      2.31 o 
  -9  -6   1      240.12      250.20      9.82 o 
  -8  -6   1      123.34      127.06      6.64 o 
  -7  -6   1        4.44        1.49      1.32 o 
  -6  -6   1       50.90       56.86      2.91 o 
  -5  -6   1       27.61       32.07      2.63 o 
  -4  -6   1      121.73      125.32      3.64 o 
  -3  -6   1       14.56       18.96      1.53 o 
  -2  -6   1        9.67        8.55      1.38 o 
  -1  -6   1      128.29      108.70      2.49 o 
   0  -6   1      309.91      344.76      4.93 o 
   1  -6   1      195.44      219.63      4.20 o 
   2  -6   1       54.60       64.68      2.61 o 
   3  -6   1       85.28      101.74      4.00 o 
   4  -6   1      142.91      155.84      3.92 o 
   5  -6   1       13.80       14.48      1.63 o 
   6  -6   1        0.04       -0.87      0.87 o 
   7  -6   1        1.19        2.16      1.24 o 
   8  -6   1       10.52        9.10      1.69 o 
   9  -6   1       53.36       51.61      2.98 o 
  10  -6   1        1.12        2.22      1.77 o 
  11  -6   1       26.57       29.33      4.57 o 
 -12  -5   1        7.99        4.22      3.33 o 
 -11  -5   1        3.97       -1.31      2.60 o 
 -10  -5   1        8.94       11.95      2.44 o 
  -9  -5   1       97.85       99.21      4.06 o 
  -8  -5   1        3.65        1.69      1.39 o 
  -7  -5   1       15.12       15.25      1.62 o 
  -6  -5   1      235.26      244.20      5.10 o 
  -5  -5   1       81.74       79.42      2.30 o 
  -4  -5   1      294.04      316.70      5.72 o 
  -3  -5   1      203.00      237.96      6.54 o 
  -2  -5   1      517.68      570.79     10.27 o 
  -1  -5   1      258.79      246.54      7.04 o 
   0  -5   1       56.83       65.90      1.63 o 
   1  -5   1        0.01        0.30      0.43 o 
   2  -5   1      125.15      104.40      2.47 o 
   5  -5   1      126.64      130.09      3.38 o 
   6  -5   1        3.58        0.68      0.96 o 
   7  -5   1       30.55       25.15      1.92 o 
   8  -5   1        3.04        2.02      1.25 o 
   9  -5   1        1.13        1.67      1.29 o 
  10  -5   1       17.21       17.09      2.29 o 
  11  -5   1       41.71       43.60      3.50 o 
  12  -5   1       74.58       87.16      8.69 o 
 -13  -4   1        7.36       17.22      4.21 o 
 -12  -4   1        2.67       -2.50      2.50 o 
 -11  -4   1        4.99        4.43      7.58 o 
 -10  -4   1       19.45       16.98      2.22 o 
  -9  -4   1       94.37       98.43      4.02 o 
  -8  -4   1       12.90       16.53      1.38 o 
  -7  -4   1      368.31      367.06      6.93 o 
  -6  -4   1       53.21       58.07      2.16 o 
  -5  -4   1       53.33       49.07      2.02 o 
  -4  -4   1       91.04      110.86      3.13 o 
  -3  -4   1     1470.79     1413.70     20.42 o 
  -2  -4   1      721.52      739.95     18.51 o 
  -1  -4   1        6.62        9.13      1.51 o 
   0  -4   1       15.68       13.49      0.85 o 
   1  -4   1     4302.14     4365.04     61.86 o 
   2  -4   1      439.04      472.65     11.57 o 
   3  -4   1     2743.33     2859.07     45.43 o 
   4  -4   1      307.14      288.69      8.82 o 
   5  -4   1       48.41       40.56      2.12 o 
   6  -4   1       55.03       56.77      3.05 o 
   7  -4   1        3.67        1.04      1.11 o 
   8  -4   1      178.17      167.26      3.90 o 
   9  -4   1        0.06        0.79      1.09 o 
  10  -4   1       35.93       34.87      2.45 o 
  11  -4   1      292.54      317.94      7.52 o 
  12  -4   1       61.29       74.49      6.29 o 
 -13  -3   1        5.18        5.41      3.65 o 
 -12  -3   1       66.44       73.65      4.02 o 
 -11  -3   1        4.29        2.72      1.71 o 
 -10  -3   1        6.45        4.36      1.55 o 
  -9  -3   1        4.33        2.87      1.71 o 
  -8  -3   1        0.58       -0.92      1.02 o 
  -7  -3   1       70.87       70.93      2.71 o 
  -6  -3   1       86.47       87.35      2.42 o 
  -5  -3   1      520.47      575.72      8.74 o 
  -4  -3   1      830.05      974.12     11.69 o 
  -3  -3   1      316.50      370.04      6.05 o 
  -2  -3   1       17.03       14.32      0.84 o 
  -1  -3   1       92.18       98.59      2.61 o 
   2  -3   1        5.92        7.52      1.67 o 
   3  -3   1      183.01      239.50      5.05 o 
   4  -3   1      747.27      804.27     11.39 o 
   5  -3   1       93.13       85.21      3.01 o 
   6  -3   1       80.79       68.57      2.43 o 
   7  -3   1     1498.47     1538.59     20.93 o 
   8  -3   1       16.00       13.51      1.41 o 
   9  -3   1        8.32        4.84      1.29 o 
  10  -3   1       96.95       98.94      3.99 o 
  11  -3   1       55.30       50.43      4.19 o 
  12  -3   1       28.46       23.26      4.15 o 
 -13  -2   1        3.81        1.39      3.26 o 
 -12  -2   1        7.37        2.20      3.39 o 
 -11  -2   1      201.11      208.55      5.81 o 
 -10  -2   1       22.13       24.02      2.23 o 
  -9  -2   1       31.58       34.10      2.36 o 
  -8  -2   1      285.12      282.63      8.20 o 
  -7  -2   1      567.35      557.16      8.23 o 
  -6  -2   1      118.30      117.89      3.05 o 
  -5  -2   1       52.20       50.87      1.71 o 
  -4  -2   1     1041.99      988.57     12.67 o 
  -3  -2   1      214.36      179.20      6.74 o 
  -2  -2   1      253.71      292.02      7.37 o 
  -1  -2   1      926.57      899.40     18.47 o 
   0  -2   1     2774.98     2662.95     93.22 o 
   1  -2   1     3399.96     3177.18    156.99 o 
   2  -2   1     1951.11     2068.56     53.94 o 
   3  -2   1       64.17       74.39      3.20 o 
   4  -2   1       75.75       84.76      2.21 o 
   5  -2   1      858.14      912.83     14.14 o 
   6  -2   1       11.94        7.22      1.07 o 
   7  -2   1       39.90       32.79      1.75 o 
   8  -2   1        2.81        4.14      1.13 o 
   9  -2   1     1032.61     1034.94     16.43 o 
  10  -2   1        0.19       -1.26      1.26 o 
  11  -2   1        3.83        7.72      2.49 o 
  12  -2   1      180.86      187.38      9.27 o 
  13  -2   1        0.50        0.35      3.28 o 
 -13  -1   1        2.08       -1.68      5.78 o 
 -12  -1   1        9.40        6.42      2.62 o 
 -11  -1   1        5.15        2.91      2.61 o 
 -10  -1   1       26.01       21.81      2.16 o 
  -9  -1   1        6.25        5.46      1.46 o 
  -8  -1   1       10.36        7.87      1.33 o 
  -7  -1   1        4.36        5.47      1.02 o 
  -6  -1   1      527.09      612.13     11.19 o 
  -5  -1   1      148.57      153.16      5.71 o 
  -4  -1   1       36.90       60.37      1.78 o 
  -3  -1   1      968.72      953.94     17.86 o 
  -2  -1   1     2618.33     2679.87     41.39 o 
  -1  -1   1      930.77      880.15     24.42 o 
   0  -1   1      356.86      337.16      5.39 o 
   1  -1   1       84.40       85.13      3.63 o 
   2  -1   1     2146.19     2333.15     32.33 o 
   3  -1   1     1677.99     1733.98     33.28 o 
   4  -1   1      323.93      303.26      4.24 o 
   5  -1   1      634.69      765.08     10.24 o 
   6  -1   1      644.64      660.13      8.59 o 
   7  -1   1        4.32        6.97      0.94 o 
   8  -1   1      214.32      239.34      4.56 o 
   9  -1   1       32.74       39.18      2.46 o 
  10  -1   1        0.01        0.62      1.90 o 
  11  -1   1        0.12       -1.19      2.09 o 
  12  -1   1        2.29        1.83      2.31 o 
  13  -1   1       11.16       15.86      3.94 o 
 -13   0   1        7.07        2.39      5.64 o 
 -12   0   1       13.75       20.86      3.27 o 
 -11   0   1       25.68       23.99      3.13 o 
 -10   0   1       18.01       18.24      1.97 o 
  -9   0   1       76.77       72.16      3.21 o 
  -8   0   1       30.81       27.90      1.83 o 
  -7   0   1       37.32       41.14      1.85 o 
  -6   0   1       20.37       27.01      1.31 o 
  -5   0   1      775.66      920.54     11.25 o 
  -4   0   1      337.36      358.59      5.66 o 
  -3   0   1      143.46      119.84      3.70 o 
  -2   0   1     2223.45     2372.72     42.86 o 
  -1   0   1     1005.07      979.17     33.22 o 
   0   0   1      218.81      211.51      4.53 o 
   1   0   1       11.33       16.88      0.62 o 
   2   0   1     6880.85     7210.31    129.36 o 
   3   0   1     4137.31     4399.66     67.78 o 
   4   0   1     1003.29     1050.77     12.61 o 
   5   0   1       43.46       60.69      1.55 o 
   6   0   1     1614.28     1684.74     19.96 o 
   7   0   1       56.81       74.38      2.55 o 
   8   0   1      505.32      520.48      7.98 o 
   9   0   1       85.57       88.21      3.78 o 
  10   0   1      283.69      277.32      6.50 o 
  11   0   1       23.81       21.57      4.48 o 
  12   0   1       10.31        4.37      2.76 o 
  13   0   1        8.38        7.28      4.25 o 
 -13   1   1       87.45       93.20      7.00 o 
 -12   1   1        7.90        8.05      2.73 o 
 -11   1   1        1.99        0.05      2.12 o 
 -10   1   1       21.43       15.06      2.60 o 
  -9   1   1       81.76       73.75      3.22 o 
  -8   1   1       12.17       14.67      1.37 o 
  -7   1   1       81.07       73.83      2.39 o 
  -6   1   1      258.13      284.79      4.74 o 
  -5   1   1       33.98       29.90      1.27 o 
  -4   1   1     1753.02     1987.38     27.43 o 
  -3   1   1      328.54      312.99      5.89 o 
  -2   1   1     1015.46     1043.97     15.02 o 
  -1   1   1      789.35      819.21     18.54 o 
   0   1   1       26.90       32.61      0.87 o 
   1   1   1      492.96      474.59     18.17 o 
   2   1   1     2371.84     2431.56     37.62 o 
   3   1   1      589.40      660.27     10.87 o 
   4   1   1        5.46       16.70      0.88 o 
   5   1   1      163.39      194.64      3.22 o 
   6   1   1        1.35        2.12      0.92 o 
   7   1   1        4.44        3.96      1.13 o 
   8   1   1      101.51      102.71      5.17 o 
   9   1   1      293.97      302.40      6.70 o 
  10   1   1      112.74      106.51      4.01 o 
  11   1   1       28.10       33.57      3.37 o 
  12   1   1        1.55       -2.77      2.80 o 
  13   1   1        8.23       13.38      4.41 o 
 -13   2   1       35.06       33.12      5.78 o 
 -12   2   1        4.98        6.49      2.71 o 
 -11   2   1        0.04       -0.51      2.13 o 
 -10   2   1       82.97       82.21      3.66 o 
  -9   2   1       45.54       49.08      2.77 o 
  -8   2   1      181.16      191.13      4.71 o 
  -7   2   1      111.51      142.11      3.85 o 
  -6   2   1      675.37      738.57     12.61 o 
  -5   2   1     1258.94     1329.60     18.90 o 
  -4   2   1      218.06      272.21      5.09 o 
  -3   2   1        4.22        7.25      1.05 o 
  -2   2   1     1467.69     1438.26     23.23 o 
  -1   2   1     5708.73     5725.01     79.04 o 
   0   2   1      130.59      101.24      2.08 o 
   1   2   1    18805.78    18114.75    276.86 o 
   2   2   1     1050.74     1100.46     20.13 o 
   3   2   1      494.45      511.94     10.12 o 
   4   2   1       45.25       56.78      1.78 o 
   5   2   1      369.64      337.49      4.71 o 
   6   2   1       22.62       29.84      1.32 o 
   7   2   1       28.67       33.53      1.66 o 
   8   2   1      105.05       91.64      4.80 o 
   9   2   1       76.42       77.98      3.37 o 
  10   2   1       29.43       34.77      2.51 o 
  11   2   1       18.80       19.98      3.30 o 
  12   2   1      265.78      258.65      7.93 o 
  13   2   1       13.58       14.28      4.47 o 
 -13   3   1        0.74        3.69      4.28 o 
 -12   3   1       95.51      101.13      6.92 o 
 -11   3   1      184.99      198.34      7.34 o 
 -10   3   1        0.02       -1.08      1.22 o 
  -9   3   1        1.22        2.76      1.32 o 
  -8   3   1      564.33      512.00      9.13 o 
  -7   3   1      320.70      336.47      6.06 o 
  -6   3   1      148.73      129.76      3.40 o 
  -5   3   1      208.66      222.92      4.29 o 
  -4   3   1      312.35      305.64      5.09 o 
  -3   3   1      150.97      105.15      7.01 o 
  -2   3   1        0.73        0.35      0.35 o 
  -1   3   1     1286.11     1274.68     20.50 o 
   0   3   1      113.51      115.86      2.67 o 
   1   3   1        7.47        8.46      0.50 o 
   2   3   1      911.65      864.16     16.06 o 
   3   3   1     4014.79     4167.78     74.39 o 
   4   3   1       38.33       48.57      2.30 o 
   5   3   1      109.62      142.35      2.73 o 
   6   3   1       16.31       13.73      1.28 o 
   7   3   1      561.48      585.81      9.39 o 
   8   3   1      764.64      765.00     11.89 o 
   9   3   1      113.47      110.98      3.86 o 
  10   3   1       20.83       19.42      2.05 o 
  11   3   1        1.08        0.81      1.61 o 
  12   3   1        0.11       -0.35      1.82 o 
  13   3   1        0.70       -0.16      3.21 o 
 -12   4   1       41.91       38.57      6.85 o 
 -11   4   1       20.24       33.19      2.73 o 
 -10   4   1       22.41       26.29      2.36 o 
  -9   4   1       50.91       51.25      2.92 o 
  -8   4   1        2.46        2.75      1.28 o 
  -7   4   1      403.02      399.76      7.15 o 
  -6   4   1      142.94      128.39      3.44 o 
  -5   4   1       18.24       11.05      5.75 o 
  -4   4   1      312.32      302.27     18.80 o 
  -3   4   1      208.04      248.41      5.25 o 
  -2   4   1     2078.35     2137.27     27.65 o 
  -1   4   1      419.15      510.28     11.79 o 
   1   4   1       39.83       40.84      0.97 o 
   2   4   1      663.26      649.43     12.30 o 
   3   4   1     1499.40     1565.44     25.00 o 
   4   4   1      594.53      680.16     13.60 o 
   5   4   1       40.20       49.82      2.20 o 
   6   4   1       96.83       97.34      3.25 o 
   7   4   1      135.32      131.13      4.67 o 
   8   4   1      257.49      260.77      5.19 o 
   9   4   1       46.17       41.98      2.39 o 
  10   4   1        3.71        4.77      2.66 o 
  11   4   1       98.73      100.51      6.06 o 
  12   4   1        0.12       -0.50      2.37 o 
  13   4   1        0.05       -0.63      3.18 o 
 -12   5   1       53.59       62.62      6.39 o 
 -11   5   1        0.10        1.63      1.64 o 
 -10   5   1       88.73       97.91      6.53 o 
  -9   5   1        4.46        1.23      1.43 o 
  -8   5   1       48.92       51.98      2.72 o 
  -7   5   1       80.35       71.17      2.82 o 
  -6   5   1       91.48       76.46      2.74 o 
  -5   5   1     1075.96      975.07     17.27 o 
  -3   5   1      321.82      367.16      5.71 o 
  -2   5   1     1768.05     1773.00     24.98 o 
  -1   5   1      163.63      141.37      3.44 o 
   0   5   1      391.51      381.21      7.09 o 
   1   5   1       92.73       83.06      2.34 o 
   2   5   1      375.84      344.56      5.95 o 
   3   5   1       44.91       32.22      1.59 o 
   4   5   1     2750.62     2969.92     41.84 o 
   5   5   1      555.99      606.27      9.65 o 
   6   5   1      129.13      132.19      4.96 o 
   7   5   1      728.28      714.76     12.83 o 
   8   5   1      388.01      402.10      8.51 o 
   9   5   1      155.23      162.96      5.29 o 
  10   5   1       45.12       45.26      4.27 o 
  11   5   1       29.71       31.01      4.82 o 
  12   5   1        0.73       -2.97      2.97 o 
  13   5   1        1.76       -0.40      3.20 o 
 -11   6   1       34.23       43.43      4.25 o 
 -10   6   1        0.52        0.70      1.89 o 
  -9   6   1        1.40        0.49      1.42 o 
  -8   6   1       18.93       20.57      3.24 o 
  -7   6   1       65.28       60.39      2.82 o 
  -6   6   1       21.35       24.34      1.84 o 
  -5   6   1     1188.00     1172.34     16.72 o 
  -4   6   1        1.22        3.38      0.94 o 
  -3   6   1      488.93      545.63      8.08 o 
  -2   6   1       52.00       65.82      1.80 o 
  -1   6   1        3.74        4.28      0.92 o 
   0   6   1       30.99       45.42      3.31 o 
   1   6   1        5.34        2.58      0.56 o 
   2   6   1        0.11       -0.04      0.46 o 
   3   6   1       18.54       13.20      1.66 o 
   4   6   1       53.83       53.76      2.00 o 
   5   6   1      116.20      119.69      3.74 o 
   6   6   1      412.95      418.20      7.46 o 
   7   6   1       14.45       12.67      1.54 o 
   8   6   1      158.16      177.23      5.37 o 
   9   6   1       29.43       24.07      2.41 o 
  10   6   1       83.30      100.13      6.13 o 
  11   6   1        4.15        0.62      2.59 o 
  12   6   1        6.03        5.71      3.94 o 
 -11   7   1       22.35       17.94      6.15 o 
 -10   7   1        3.85        3.92      1.87 o 
  -9   7   1        3.66        3.27      1.79 o 
  -8   7   1        1.51        0.18      1.21 o 
  -7   7   1       20.41       23.49      1.98 o 
  -6   7   1      217.46      221.43      4.98 o 
  -5   7   1       45.21       49.11      2.38 o 
  -4   7   1     1893.68     1960.46     28.82 o 
  -3   7   1      100.67       82.52      2.68 o 
  -2   7   1      321.38      307.44      5.86 o 
  -1   7   1      557.49      568.05     10.62 o 
   0   7   1        0.63        3.85      0.65 o 
   1   7   1      513.36      496.19      6.72 o 
   2   7   1        0.98        0.97      0.73 o 
   3   7   1      321.62      318.49      7.37 o 
   4   7   1      109.37      121.84      4.49 o 
   5   7   1       12.30        9.42      1.48 o 
   6   7   1        0.35        1.07      1.31 o 
   7   7   1       75.17       83.64      4.24 o 
   8   7   1       65.81       63.85      3.46 o 
   9   7   1       59.57       59.43      4.01 o 
  10   7   1        7.16        5.56      2.18 o 
  11   7   1        1.27       -0.43      2.56 o 
  12   7   1       17.23       14.61      4.53 o 
 -10   8   1        3.78        2.01      2.42 o 
  -9   8   1       50.45       46.16      3.02 o 
  -8   8   1       74.47       81.65      3.61 o 
  -7   8   1       37.04       38.90      2.34 o 
  -6   8   1       37.73       39.71      2.85 o 
  -5   8   1        3.35        4.44      1.33 o 
  -4   8   1      202.49      219.55      5.06 o 
  -3   8   1      567.96      584.00      9.97 o 
  -2   8   1      744.14      746.75     24.95 o 
  -1   8   1        3.24        3.72      0.66 o 
   0   8   1        0.08        0.23      0.54 o 
   1   8   1      355.13      362.45      5.88 o 
   2   8   1      161.34      162.15      4.14 o 
   3   8   1      148.80      145.85      5.05 o 
   4   8   1        1.34        3.83      1.32 o 
   5   8   1      193.93      183.82      5.86 o 
   6   8   1       59.49       69.80      4.17 o 
   7   8   1        4.90        6.91      1.94 o 
   8   8   1        8.83        7.01      2.51 o 
   9   8   1       70.51       73.00      4.57 o 
  10   8   1        9.39        8.83      3.78 o 
  11   8   1        6.19        4.13      3.79 o 
 -10   9   1       15.51       20.91      4.74 o 
  -9   9   1       15.74       10.26      2.06 o 
  -8   9   1       50.54       45.84      2.94 o 
  -7   9   1        1.63        5.24      1.41 o 
  -6   9   1       78.78       82.95      4.92 o 
  -5   9   1     1011.91     1008.60     15.27 o 
  -4   9   1       11.59       13.28      1.61 o 
  -3   9   1       34.87       35.58      2.12 o 
  -2   9   1        3.20        2.53      0.96 o 
  -1   9   1      223.64      204.29      5.71 o 
   0   9   1      107.59      104.38      3.44 o 
   1   9   1       28.64       29.97      2.36 o 
   2   9   1       42.76       42.89      2.37 o 
   3   9   1      202.92      221.86      6.35 o 
   4   9   1      141.19      141.53      5.02 o 
   5   9   1        9.79        8.94      1.85 o 
   6   9   1       42.43       41.22      3.45 o 
   7   9   1       58.59       69.63      5.65 o 
   8   9   1       51.69       49.74      5.03 o 
   9   9   1       11.15       12.65      3.32 o 
  10   9   1        9.99       11.97      2.69 o 
  11   9   1       25.19       20.55      5.15 o 
  -9  10   1       24.13       21.19      4.70 o 
  -8  10   1      157.20      165.68      5.52 o 
  -7  10   1       82.49       79.93      3.77 o 
  -6  10   1       31.41       27.99      2.55 o 
  -5  10   1       80.64       80.90      4.74 o 
  -4  10   1      110.16      124.51      5.92 o 
  -3  10   1      358.81      342.51      7.75 o 
  -2  10   1       37.25       31.93      2.41 o 
  -1  10   1        3.01        3.01      1.08 o 
   0  10   1        5.04        4.58      1.71 o 
   1  10   1       26.92       22.60      1.87 o 
   2  10   1       19.69       18.17      2.04 o 
   3  10   1        8.97        9.41      1.88 o 
   4  10   1      196.42      188.81      6.78 o 
   5  10   1       88.12       98.06      4.56 o 
   6  10   1        2.58        1.98      1.65 o 
   7  10   1        3.36        1.44      2.41 o 
   8  10   1      157.46      181.86      8.80 o 
   9  10   1       12.26       16.74      4.71 o 
  10  10   1       32.52       24.37      5.74 o 
  -8  11   1       17.37       20.86      4.64 o 
  -7  11   1       69.83       63.32      3.52 o 
  -6  11   1      278.06      276.17      7.04 o 
  -5  11   1       11.57       10.26      1.91 o 
  -4  11   1        9.90        9.36      1.84 o 
  -3  11   1        0.00        1.48      1.28 o 
  -2  11   1        0.32        1.11      1.23 o 
  -1  11   1        0.01        0.98      1.03 o 
   0  11   1       19.66       18.06      1.83 o 
   1  11   1       12.19       13.28      1.85 o 
   2  11   1      165.57      163.61      5.53 o 
   3  11   1      238.05      248.38      7.37 o 
   4  11   1       49.48       56.19      4.13 o 
   5  11   1       92.65       89.49      4.84 o 
   6  11   1        5.95        4.59      2.46 o 
   7  11   1       61.55       56.01      5.39 o 
   8  11   1       27.75       26.97      5.41 o 
   9  11   1        1.75        3.11      3.50 o 
  -6  12   1        2.62        3.56      1.74 o 
  -5  12   1       17.66       13.71      3.13 o 
  -4  12   1        9.35        9.29      1.92 o 
  -3  12   1       22.62       25.37      2.43 o 
  -2  12   1        1.88        1.15      1.94 o 
  -1  12   1       12.28        9.58      1.80 o 
   0  12   1       31.34       30.96      2.64 o 
   1  12   1       43.27       43.64      3.13 o 
   2  12   1       24.86       29.22      2.78 o 
   3  12   1       20.03       22.97      2.73 o 
   4  12   1      192.64      211.91      7.19 o 
   5  12   1        1.26        0.97      2.00 o 
   6  12   1      112.97      100.95      8.31 o 
   7  12   1      138.70      147.02     10.42 o 
   8  12   1        0.43       -1.95      2.59 o 
  -5  13   1        0.46        3.74      2.80 o 
  -4  13   1        0.09       -0.69      1.99 o 
  -3  13   1        7.01       10.26      2.01 o 
  -2  13   1        0.16       -0.85      1.47 o 
  -1  13   1        1.50        6.34      2.00 o 
   0  13   1        1.11        0.15      1.93 o 
   1  13   1       30.41       29.67      2.86 o 
   2  13   1       27.98       33.52      3.11 o 
   3  13   1       42.00       40.70      3.52 o 
   4  13   1       65.75       64.77      6.59 o 
   5  13   1        0.00       -0.57      2.56 o 
   6  13   1        4.01       -0.67      2.84 o 
  -2  14   1       36.02       45.11      4.86 o 
  -1  14   1        0.54        1.23      2.86 o 
   0  14   1       28.60       27.59      4.39 o 
   1  14   1        3.46        3.26      2.01 o 
   2  14   1        0.38        0.89      2.47 o 
   3  14   1       10.48       10.91      3.22 o 
   4  14   1       24.27       24.51      4.52 o 
  -4 -13   2       31.98       26.23      4.29 o 
  -3 -13   2        0.13       -0.99      2.64 o 
  -2 -13   2       44.31       47.01      4.71 o 
  -1 -13   2        1.81        1.83      1.92 o 
   0 -13   2        3.89        5.14      2.47 o 
   1 -13   2        0.02       -0.73      1.79 o 
   2 -13   2        0.72        0.41      2.18 o 
   3 -13   2       42.12       56.08      6.34 o 
  -6 -12   2        0.54       -0.32      2.51 o 
  -5 -12   2        1.54       -0.77      2.21 o 
  -4 -12   2        0.61        4.33      3.49 o 
  -3 -12   2        0.23        1.68      1.97 o 
  -2 -12   2       24.36       21.73      2.89 o 
  -1 -12   2        7.02        3.26      1.95 o 
   0 -12   2        2.48        0.38      1.63 o 
   1 -12   2        0.74       -0.68      1.54 o 
   2 -12   2        1.69        3.40      1.87 o 
   3 -12   2       93.90       88.79      4.48 o 
   4 -12   2       19.55       20.30      3.35 o 
   5 -12   2        8.37       10.18      3.60 o 
  -8 -11   2       22.61       20.43      5.32 o 
  -7 -11   2        0.67       -0.91      2.47 o 
  -6 -11   2       35.19       24.71      3.40 o 
  -5 -11   2       13.78       10.89      2.83 o 
  -4 -11   2        3.26        2.41      1.90 o 
  -3 -11   2       30.76       28.26      3.01 o 
  -2 -11   2        3.66        3.52      1.81 o 
  -1 -11   2       72.91       72.70      3.76 o 
   0 -11   2        0.81        0.42      1.47 o 
   1 -11   2        7.95       11.89      3.27 o 
   2 -11   2       71.62       78.20      4.27 o 
   3 -11   2        3.18        2.99      1.77 o 
   4 -11   2       14.85       14.32      2.97 o 
   5 -11   2        9.94        9.14      2.02 o 
   6 -11   2       75.23       79.14      4.23 o 
   7 -11   2       46.49       41.06      5.96 o 
  -9 -10   2        0.92        2.82      3.85 o 
  -8 -10   2        7.89        9.87      4.00 o 
  -7 -10   2        5.29        9.05      2.49 o 
  -6 -10   2        0.16        0.44      2.15 o 
  -5 -10   2       29.22       34.22      3.44 o 
  -4 -10   2        0.00        0.93      1.56 o 
  -3 -10   2        0.20        1.74      1.47 o 
  -2 -10   2       12.29       12.90      2.52 o 
  -1 -10   2       28.34       30.11      2.46 o 
   0 -10   2       15.83       16.92      2.00 o 
   1 -10   2        5.09        6.62      2.19 o 
   2 -10   2       34.15       32.41      2.86 o 
   3 -10   2       30.91       31.93      2.93 o 
   4 -10   2       16.76       14.46      2.09 o 
   5 -10   2       80.64       86.85      4.32 o 
   6 -10   2        1.99        0.79      1.55 o 
   7 -10   2        8.37        9.41      2.01 o 
   8 -10   2        0.49        0.45      2.72 o 
 -10  -9   2        0.03        4.27      2.94 o 
  -9  -9   2        4.85        3.09      2.46 o 
  -8  -9   2        5.31        5.68      2.44 o 
  -7  -9   2       32.79       38.20      3.78 o 
  -6  -9   2       27.17       23.66      2.95 o 
  -5  -9   2        1.56        1.34      1.64 o 
  -4  -9   2        0.22        0.83      1.50 o 
  -3  -9   2        0.44        2.25      1.46 o 
  -2  -9   2        1.09        0.27      1.16 o 
  -1  -9   2        2.53        1.40      1.15 o 
   0  -9   2      105.44      102.52      3.68 o 
   1  -9   2       35.53       32.53      3.74 o 
   2  -9   2       26.08       24.85      2.77 o 
   3  -9   2       44.72       40.30      5.42 o 
   4  -9   2      170.50      162.75      5.13 o 
   5  -9   2      103.74       99.74      4.48 o 
   6  -9   2      112.02      110.29      4.31 o 
   7  -9   2       18.86       20.30      2.41 o 
   8  -9   2        0.66        3.28      1.66 o 
   9  -9   2        3.71        1.94      3.05 o 
 -11  -8   2        1.46        1.02      3.93 o 
 -10  -8   2        9.49       -2.22      2.33 o 
  -9  -8   2       12.27       10.30      2.52 o 
  -8  -8   2      167.40      183.17      7.06 o 
  -7  -8   2        2.24        1.99      1.74 o 
  -6  -8   2        4.20        5.26      1.85 o 
  -5  -8   2       14.52       14.22      2.29 o 
  -4  -8   2        0.18        1.44      2.02 o 
  -3  -8   2       61.21       59.60      3.41 o 
  -2  -8   2       34.31       34.46      2.37 o 
  -1  -8   2       14.23       10.11      1.46 o 
   0  -8   2      222.54      241.45      5.80 o 
   1  -8   2        2.81        3.22      2.03 o 
   2  -8   2       63.02       50.97      3.04 o 
   3  -8   2       38.64       35.47      2.76 o 
   4  -8   2        2.72        2.09      1.25 o 
   5  -8   2        0.24        0.68      1.21 o 
   6  -8   2       57.48       65.04      2.98 o 
   7  -8   2       14.82       16.75      1.91 o 
   8  -8   2        1.17        0.93      1.46 o 
   9  -8   2       32.82       31.77      2.86 o 
  10  -8   2        0.44        3.48      3.42 o 
 -11  -7   2       11.22       10.79      4.15 o 
 -10  -7   2        4.57        2.05      2.40 o 
  -9  -7   2       21.12       18.82      2.49 o 
  -8  -7   2       19.01       14.03      2.08 o 
  -7  -7   2       59.61       66.72      3.53 o 
  -6  -7   2       25.26       24.73      3.57 o 
  -5  -7   2       15.44       11.05      3.95 o 
  -4  -7   2       26.97       24.63      2.05 o 
  -3  -7   2       17.52       19.42      2.12 o 
  -2  -7   2       12.44       11.22      1.47 o 
  -1  -7   2      214.46      221.90      5.30 o 
   0  -7   2       64.53       67.51      3.10 o 
   1  -7   2      180.60      169.80      5.01 o 
   2  -7   2        6.22        4.39      1.98 o 
   3  -7   2        8.56        8.48      1.34 o 
   4  -7   2      100.46       97.89      3.18 o 
   5  -7   2        2.06        1.69      1.13 o 
   6  -7   2       10.92       11.52      2.37 o 
   7  -7   2       26.89       25.20      2.13 o 
   8  -7   2      128.03      143.57      4.41 o 
   9  -7   2       42.57       44.37      3.19 o 
  10  -7   2        3.74        6.41      2.06 o 
 -12  -6   2       50.35       43.77      5.98 o 
 -11  -6   2        8.20       11.74      5.79 o 
 -10  -6   2        8.39        6.69      2.43 o 
  -9  -6   2       75.91       78.64      4.09 o 
  -8  -6   2      246.83      270.03      6.82 o 
  -7  -6   2       16.51       17.14      2.12 o 
  -6  -6   2      142.92      145.92      5.22 o 
  -5  -6   2      223.90      226.94      6.64 o 
  -4  -6   2       18.33       22.19      1.86 o 
  -3  -6   2      167.26      176.79      4.52 o 
  -2  -6   2       13.55       15.93      2.14 o 
   0  -6   2      162.05      151.10      3.52 o 
   1  -6   2       18.56       12.19      4.28 o 
   2  -6   2      100.03      105.62      8.31 o 
   4  -6   2        6.33        7.52      1.20 o 
   5  -6   2        0.15       -0.13      0.96 o 
   6  -6   2       39.71       41.10      2.34 o 
   7  -6   2        8.68        9.50      1.53 o 
   8  -6   2        6.34        8.84      1.71 o 
   9  -6   2        0.49        3.12      1.48 o 
  10  -6   2        4.68        1.70      1.89 o 
  11  -6   2        5.53        8.57      3.06 o 
 -12  -5   2       32.19       26.25      4.06 o 
 -11  -5   2        0.00       -2.09      3.31 o 
 -10  -5   2       91.84       83.85      5.79 o 
  -9  -5   2      120.33      125.35      5.28 o 
  -8  -5   2        5.70        5.32      1.59 o 
  -7  -5   2       37.19       38.11      2.54 o 
  -6  -5   2       17.07       20.84      1.88 o 
  -5  -5   2      176.03      180.50      4.07 o 
  -4  -5   2      280.37      295.11      4.87 o 
  -3  -5   2        5.65        3.46      0.74 o 
  -2  -5   2      628.68      662.58     11.67 o 
  -1  -5   2     1696.27     1812.02     33.92 o 
   0  -5   2     1492.65     1581.26     22.86 o 
   1  -5   2      396.33      389.52      7.26 o 
   2  -5   2       28.76       29.03      3.94 o 
   4  -5   2       11.58       12.04      1.30 o 
   5  -5   2       37.77       36.49      2.01 o 
   6  -5   2       50.62       49.59      2.43 o 
   7  -5   2       15.97       20.75      1.90 o 
   8  -5   2       79.43       71.29      4.38 o 
   9  -5   2        0.61        3.85      1.38 o 
  10  -5   2       44.46       41.51      2.84 o 
  11  -5   2       24.39       30.48      2.92 o 
  12  -5   2       41.83       46.44      6.96 o 
 -12  -4   2       69.39       64.12      7.33 o 
 -11  -4   2        1.16       -0.77      2.40 o 
 -10  -4   2       24.62       24.62      3.55 o 
  -9  -4   2      237.10      228.91      7.01 o 
  -8  -4   2      156.47      153.91      3.63 o 
  -7  -4   2      134.62      118.59      3.48 o 
  -6  -4   2       19.83       29.41      1.68 o 
  -5  -4   2       59.56       69.47      3.27 o 
  -4  -4   2      174.54      169.17      3.25 o 
  -3  -4   2      116.66      132.93      3.68 o 
  -2  -4   2      452.98      451.38      8.24 o 
  -1  -4   2        3.60        2.10      0.70 o 
   0  -4   2      331.94      370.68      7.82 o 
   1  -4   2     1647.94     1597.03     45.34 o 
   2  -4   2        6.49        8.62      1.52 o 
   3  -4   2     2409.95     2456.24     38.98 o 
   4  -4   2       65.51       73.83      2.50 o 
   5  -4   2       17.82       24.78      1.61 o 
   6  -4   2      170.23      158.64      3.87 o 
   7  -4   2      354.76      330.51      6.94 o 
   8  -4   2       19.36       17.24      1.70 o 
   9  -4   2        4.93        6.02      1.30 o 
  10  -4   2       31.44       37.67      2.41 o 
  11  -4   2      358.84      359.37      9.08 o 
  12  -4   2       94.75       82.20      6.53 o 
 -13  -3   2       51.55       50.44      4.98 o 
 -12  -3   2        0.50       -2.61      2.61 o 
 -11  -3   2       12.91       11.36      2.28 o 
 -10  -3   2       11.44        9.13      1.79 o 
  -9  -3   2       35.16       30.20      2.07 o 
  -8  -3   2        0.38       -0.43      1.04 o 
  -7  -3   2       42.37       45.23      1.84 o 
  -6  -3   2        0.35        2.58      0.80 o 
  -5  -3   2       36.56       36.82      1.39 o 
  -4  -3   2       24.00       19.27      0.94 o 
  -3  -3   2     1126.67     1217.06     24.92 o 
  -2  -3   2      222.11      294.55      7.85 o 
  -1  -3   2     1645.67     1580.44     64.28 o 
   1  -3   2      273.59      254.01      5.73 o 
   2  -3   2      553.48      587.18     11.60 o 
   3  -3   2        1.09        0.75      0.68 o 
   4  -3   2       10.14       15.86      1.24 o 
   5  -3   2        3.74        5.08      0.89 o 
   6  -3   2        5.37        1.75      0.89 o 
   7  -3   2      244.85      225.29      4.68 o 
   8  -3   2      317.24      306.64      5.95 o 
   9  -3   2      216.66      212.19      4.60 o 
  10  -3   2      160.19      173.21      5.52 o 
  11  -3   2       22.56       21.55      3.20 o 
  12  -3   2        0.21        2.92      3.20 o 
 -13  -2   2       10.52        4.56      8.40 o 
 -12  -2   2       10.11        9.82      2.46 o 
 -11  -2   2        0.01        0.05      1.62 o 
 -10  -2   2        0.05       -1.31      1.31 o 
  -9  -2   2       52.37       44.76      2.66 o 
  -8  -2   2       10.27       14.88      1.68 o 
  -7  -2   2      337.14      375.55      6.15 o 
  -6  -2   2        3.61        3.43      0.79 o 
  -5  -2   2      151.10      153.93      2.64 o 
  -4  -2   2      723.50      793.19     10.47 o 
  -3  -2   2       77.32       64.34      2.60 o 
  -2  -2   2      195.15      174.43      8.69 o 
  -1  -2   2    14448.53    14413.58    254.69 o 
   0  -2   2      949.84      949.00     14.98 o 
   1  -2   2        0.43        0.09      0.27 o 
   2  -2   2    11907.62    11408.28    204.43 o 
   3  -2   2       75.81       82.80      2.75 o 
   4  -2   2        0.39        1.32      0.63 o 
   5  -2   2      125.94      109.44      2.51 o 
   6  -2   2       75.96       61.13      2.27 o 
   7  -2   2      202.90      195.32      4.29 o 
   8  -2   2       23.60       23.71      1.63 o 
   9  -2   2        2.00        1.43      1.12 o 
  10  -2   2      699.92      684.52     13.48 o 
  11  -2   2      353.30      340.01      9.87 o 
  12  -2   2       32.91       40.49      4.82 o 
  13  -2   2        9.31        3.72      4.20 o 
 -13  -1   2        2.67       -3.50      3.50 o 
 -12  -1   2       50.95       56.41      4.52 o 
 -11  -1   2       19.64       17.57      2.21 o 
 -10  -1   2       16.86       16.67      2.03 o 
  -9  -1   2       11.14        8.90      1.60 o 
  -8  -1   2      124.77      117.69      3.88 o 
  -7  -1   2      304.98      286.04      5.09 o 
  -6  -1   2       73.20       71.92      2.57 o 
  -5  -1   2      213.77      198.32      3.86 o 
  -4  -1   2     2681.57     2960.28     36.29 o 
  -3  -1   2       11.53       27.60      1.43 o 
  -2  -1   2      185.83      183.45      3.60 o 
  -1  -1   2     5675.19     5766.92     79.20 o 
   0  -1   2     5664.39     5356.58    183.65 o 
   1  -1   2      495.96      483.48      7.99 o 
   2  -1   2      128.56      145.27      3.08 o 
   3  -1   2     1338.24     1394.35     31.28 o 
   4  -1   2       24.66       26.94      1.00 o 
   5  -1   2     1486.53     1599.31     19.01 o 
   6  -1   2        0.75        0.87      1.06 o 
   7  -1   2      206.30      206.23      3.58 o 
   8  -1   2     1655.96     1672.95     20.29 o 
   9  -1   2      222.94      227.85      5.41 o 
  10  -1   2       43.09       44.74      3.63 o 
  11  -1   2        1.33       -1.40      1.88 o 
  12  -1   2      137.22      127.02      6.15 o 
  13  -1   2        7.10        6.01      4.08 o 
 -13   0   2        5.11       -0.11      3.82 o 
 -12   0   2       12.52       14.60      3.04 o 
 -11   0   2        4.61        4.19      2.96 o 
 -10   0   2       18.98       12.66      1.79 o 
  -9   0   2      111.09      112.90      3.51 o 
  -8   0   2        6.08        3.32      1.01 o 
  -7   0   2       30.39       29.70      1.66 o 
  -6   0   2      521.05      537.25      7.26 o 
  -5   0   2      122.50      146.04      2.68 o 
  -4   0   2       77.50       82.76      1.94 o 
  -3   0   2       44.92       52.23      2.12 o 
  -2   0   2     3562.42     3519.44     60.09 o 
  -1   0   2      561.74      551.74      9.01 o 
   0   0   2      233.39      208.66      3.67 o 
   1   0   2      362.53      334.72      6.47 o 
   2   0   2     1552.20     1572.27     22.28 o 
   3   0   2     1129.74     1152.03     16.44 o 
   4   0   2       36.07       48.37      1.43 o 
   5   0   2      152.39      170.72      2.92 o 
   6   0   2      716.64      750.33     10.15 o 
   7   0   2       87.23       91.70      2.40 o 
   8   0   2       50.69       55.58      2.53 o 
   9   0   2      488.05      492.52      9.45 o 
  10   0   2     1001.15     1018.16     17.37 o 
  11   0   2        0.06       -1.55      1.85 o 
  12   0   2       64.36       71.70      4.85 o 
  13   0   2        6.11       -3.52      3.52 o 
 -13   1   2       73.30       75.04      6.30 o 
 -12   1   2      128.75      130.88      6.28 o 
 -11   1   2       32.29       29.07      3.60 o 
 -10   1   2       10.05        7.64      2.30 o 
  -9   1   2      230.92      202.76      5.08 o 
  -8   1   2        1.47        1.49      0.89 o 
  -7   1   2       32.88       36.13      1.73 o 
  -6   1   2       22.84       18.60      1.24 o 
  -5   1   2     1348.87     1562.21     19.87 o 
  -4   1   2      543.28      600.08      8.12 o 
  -3   1   2      915.58      902.70     40.22 o 
  -2   1   2      223.41      198.33      3.94 o 
  -1   1   2     2510.85     2498.14     55.43 o 
   0   1   2     1852.63     1771.60     30.49 o 
   2   1   2       42.42       39.34      1.49 o 
   3   1   2        0.03        0.83      0.37 o 
   4   1   2      666.50      727.52      8.88 o 
   5   1   2       41.52       54.56      1.49 o 
   6   1   2       27.77       37.94      1.80 o 
   7   1   2       22.80       22.34      1.28 o 
   8   1   2     1079.42     1079.10     17.81 o 
   9   1   2        9.57        8.83      1.56 o 
  10   1   2      522.10      539.65     10.43 o 
  11   1   2        5.28        6.12      1.77 o 
  12   1   2        6.89       10.86      3.64 o 
  13   1   2       14.26       13.73      4.53 o 
 -13   2   2        8.44       10.15      4.52 o 
 -12   2   2        0.02       -0.90      2.24 o 
 -11   2   2       18.84       20.56      3.24 o 
 -10   2   2       62.89       54.37      3.08 o 
  -9   2   2        1.97       -1.16      1.16 o 
  -8   2   2       47.77       47.20      4.06 o 
  -7   2   2        0.32       -0.95      1.04 o 
  -6   2   2       81.14       86.07      2.78 o 
  -5   2   2        0.05       -0.16      0.67 o 
  -4   2   2     1085.77     1126.09     20.08 o 
  -3   2   2      192.26      180.73      3.95 o 
  -1   2   2      982.10      952.53     12.28 o 
   0   2   2      989.02      947.52     13.48 o 
   1   2   2     4449.20     4242.42     64.90 o 
   2   2   2     3207.51     3122.22     55.64 o 
   3   2   2       83.11       89.89      2.99 o 
   4   2   2        1.05        2.53      0.53 o 
   5   2   2      257.14      286.45      4.12 o 
   6   2   2       38.63       34.70      1.41 o 
   7   2   2       14.93       20.70      1.54 o 
   8   2   2     1147.14     1139.67     18.65 o 
   9   2   2       24.71       27.89      2.15 o 
  10   2   2        0.76        0.82      1.39 o 
  11   2   2      500.79      542.99     12.04 o 
  12   2   2       88.21       97.25      5.25 o 
  13   2   2        2.12       -1.81      3.52 o 
 -13   3   2      216.23      242.56     12.88 o 
 -12   3   2        5.40        3.53      3.58 o 
 -11   3   2       79.40       80.78      7.89 o 
 -10   3   2        2.96       -0.92      1.31 o 
  -9   3   2        0.48        0.05      1.24 o 
  -8   3   2       26.23       28.50      2.62 o 
  -7   3   2        2.28        4.75      1.21 o 
  -6   3   2      275.63      296.44      5.72 o 
  -5   3   2      566.51      633.71     13.27 o 
  -4   3   2       27.79       33.20      1.51 o 
  -3   3   2      142.91      142.82      2.92 o 
  -1   3   2     4569.87     4528.73     62.82 o 
   0   3   2     1573.74     1479.51     21.16 o 
   1   3   2      261.39      246.45      3.90 o 
   2   3   2     9337.81     9149.44    201.55 o 
   3   3   2      265.40      218.20      5.63 o 
   4   3   2      164.93      161.45      9.97 o 
   5   3   2        6.04        8.27      0.88 o 
   6   3   2       74.13       77.23      2.56 o 
   7   3   2     1282.00     1243.52     17.92 o 
   8   3   2       55.18       60.28      2.58 o 
   9   3   2       13.52       16.95      1.85 o 
  10   3   2        0.26       -1.35      1.38 o 
  11   3   2        9.35        5.02      2.59 o 
  12   3   2       37.59       37.43      3.12 o 
  13   3   2       74.82       75.64      6.82 o 
 -12   4   2       10.69       10.03      3.67 o 
 -11   4   2        7.00        6.06      1.81 o 
 -10   4   2       23.06       26.74      4.65 o 
  -9   4   2        1.07        2.55      1.30 o 
  -8   4   2        0.05        1.92      1.17 o 
  -7   4   2       39.93       33.76      2.24 o 
  -6   4   2       25.92       28.17      1.81 o 
  -5   4   2        7.26        8.04      1.17 o 
  -4   4   2      491.41      442.06      7.08 o 
  -3   4   2       99.76       93.24      2.45 o 
  -2   4   2     1895.86     2072.13     26.63 o 
   0   4   2      103.92      102.91      2.25 o 
   1   4   2      259.39      268.25      5.00 o 
   2   4   2       25.16       25.27      1.61 o 
   3   4   2       57.50       74.42      3.30 o 
   4   4   2      524.90      547.64     22.19 o 
   5   4   2      459.57      470.93      8.48 o 
   6   4   2      105.36      121.08      5.61 o 
   7   4   2      577.45      550.61     10.20 o 
   8   4   2       27.03       31.40      1.81 o 
   9   4   2       10.36       13.37      1.64 o 
  10   4   2       11.34       13.18      2.67 o 
  11   4   2        7.91        7.00      2.53 o 
  12   4   2       21.65       21.55      3.65 o 
  13   4   2      103.28       93.29      7.56 o 
 -12   5   2       90.91       96.65      5.64 o 
 -11   5   2       12.99       14.58      2.19 o 
 -10   5   2        1.96        1.90      2.76 o 
  -9   5   2       20.92       19.11      2.16 o 
  -8   5   2       97.24      104.57      3.84 o 
  -7   5   2      281.17      280.10      6.26 o 
  -6   5   2      345.43      355.81      6.48 o 
  -5   5   2       67.47       57.13      3.05 o 
  -4   5   2      333.27      354.75      7.61 o 
  -3   5   2      109.50      120.25      2.54 o 
  -2   5   2      937.70      974.29     14.70 o 
  -1   5   2      773.63      748.79     12.87 o 
   0   5   2        9.88        8.21      0.92 o 
   1   5   2       16.68       11.33      1.76 o 
   2   5   2       62.69       74.51      3.28 o 
   3   5   2      196.09      198.89      6.12 o 
   4   5   2     2366.68     2300.09     42.13 o 
   5   5   2     1059.24     1100.26     17.89 o 
   6   5   2      401.41      401.57      7.85 o 
   7   5   2       56.65       54.56      2.78 o 
   8   5   2      196.96      208.08      5.53 o 
   9   5   2        0.74       -1.37      1.37 o 
  10   5   2        2.93        1.89      2.10 o 
  11   5   2       48.50       51.07      4.68 o 
  12   5   2       60.84       62.67      5.35 o 
  13   5   2        2.17       -1.37      3.11 o 
 -11   6   2        0.76        2.82      3.55 o 
 -10   6   2      119.44      125.74      5.18 o 
  -9   6   2       17.82       14.55      2.00 o 
  -8   6   2      262.33      263.06      6.41 o 
  -7   6   2        2.73        0.85      1.08 o 
  -6   6   2       14.59       20.14      1.67 o 
  -5   6   2     2169.56     2129.47     26.51 o 
  -4   6   2        0.10        0.16      0.73 o 
  -3   6   2     1505.52     1557.32     22.65 o 
  -2   6   2      462.77      549.59      9.10 o 
  -1   6   2       68.38       78.08      2.95 o 
   0   6   2       31.10       28.13      2.01 o 
   1   6   2      385.45      372.94      6.37 o 
   2   6   2      155.30      122.46      2.16 o 
   3   6   2       60.21       55.65      1.83 o 
   5   6   2       27.05       28.84      2.05 o 
   6   6   2      812.15      803.08     16.70 o 
   7   6   2       39.34       40.41      2.49 o 
   8   6   2        4.62        3.74      1.47 o 
   9   6   2       39.09       39.73      3.27 o 
  10   6   2       44.30       47.63      4.48 o 
  11   6   2       36.72       33.67      4.19 o 
  12   6   2        9.63        8.69      4.65 o 
 -11   7   2        4.59        6.26      4.13 o 
 -10   7   2        1.51        0.29      1.72 o 
  -9   7   2       31.87       28.06      2.64 o 
  -8   7   2       37.03       43.79      2.96 o 
  -7   7   2        0.54        0.88      1.17 o 
  -6   7   2       54.65       57.10      2.45 o 
  -5   7   2       79.89       93.02      2.97 o 
  -4   7   2      566.51      515.14      9.01 o 
  -3   7   2      161.62      167.36      3.85 o 
  -2   7   2        1.95        0.59      1.07 o 
  -1   7   2      330.35      316.16      6.66 o 
   0   7   2      477.88      467.81      7.99 o 
   1   7   2        9.54       10.73      0.82 o 
   2   7   2      286.81      278.86      4.11 o 
   3   7   2      384.11      372.39      7.34 o 
   4   7   2     2076.00     2020.91     40.64 o 
   5   7   2       66.08       73.22      5.47 o 
   6   7   2      290.88      304.59      7.10 o 
   7   7   2       18.54       21.01      2.29 o 
   8   7   2       98.35       97.03      4.56 o 
   9   7   2        0.52        1.72      1.73 o 
  10   7   2       24.70       28.29      3.18 o 
  11   7   2       80.87       71.98      5.72 o 
  12   7   2       10.03        8.17      3.98 o 
 -10   8   2       60.00       49.40      5.19 o 
  -9   8   2       82.49       96.35      4.45 o 
  -8   8   2       38.65       35.45      2.58 o 
  -7   8   2      169.63      181.75      4.75 o 
  -6   8   2        7.84        5.74      1.26 o 
  -5   8   2        3.64        4.39      1.19 o 
  -4   8   2      709.73      698.86     11.73 o 
  -3   8   2      239.56      238.98      7.41 o 
  -2   8   2      887.69      876.19     14.13 o 
  -1   8   2        8.26        9.12      1.43 o 
   0   8   2       13.32       12.33      1.31 o 
   1   8   2      684.40      646.08      8.56 o 
   2   8   2       88.65       84.95      3.18 o 
   3   8   2        0.99       -0.59      0.93 o 
   4   8   2      353.24      351.03      7.45 o 
   5   8   2       62.52       64.11      3.74 o 
   6   8   2        2.64        3.10      1.56 o 
   7   8   2      150.81      146.51      6.99 o 
   8   8   2       69.40       75.26      5.90 o 
   9   8   2       37.37       42.54      7.79 o 
  10   8   2        0.93       -1.20      1.80 o 
  11   8   2       23.58       28.31      5.30 o 
  12   8   2        4.67        5.22      4.07 o 
 -10   9   2        0.47        1.55      3.17 o 
  -9   9   2        1.42        4.37      2.02 o 
  -8   9   2        5.53        4.50      1.64 o 
  -7   9   2        0.04       -0.59      1.21 o 
  -6   9   2       16.22       20.69      1.83 o 
  -5   9   2        4.77        3.14      1.23 o 
  -4   9   2       93.02       90.50      3.14 o 
  -3   9   2      280.85      283.60      7.10 o 
  -2   9   2      162.19      153.89      4.15 o 
  -1   9   2      121.05      128.99      3.62 o 
   0   9   2        5.04        4.19      1.15 o 
   1   9   2       64.59       66.78      2.54 o 
   2   9   2      113.58      110.78      3.36 o 
   3   9   2      399.78      385.78      9.18 o 
   4   9   2      359.86      358.77      8.97 o 
   5   9   2      138.89      149.05      5.33 o 
   6   9   2        0.12        2.38      2.09 o 
   7   9   2       86.36       79.94      5.54 o 
   8   9   2        1.52        1.65      2.34 o 
   9   9   2       21.94       18.70      3.65 o 
  10   9   2        0.16       -3.51      4.23 o 
  11   9   2        0.04       -3.56      3.56 o 
  -9  10   2       69.47       74.54      8.03 o 
  -8  10   2        0.22       -0.44      1.92 o 
  -7  10   2       90.06      102.66      4.29 o 
  -6  10   2        7.64       10.03      1.51 o 
  -5  10   2       20.07       21.24      1.91 o 
  -4  10   2      186.37      197.20      4.98 o 
  -3  10   2      132.43      135.17      4.20 o 
  -2  10   2       79.48       74.99      4.77 o 
  -1  10   2      299.00      315.00      8.62 o 
   0  10   2       13.93        9.61      1.31 o 
   1  10   2       19.49       20.25      1.68 o 
   2  10   2       60.72       65.94      3.32 o 
   3  10   2       10.12       14.90      1.95 o 
   4  10   2        8.54        9.89      1.88 o 
   5  10   2        0.27       -0.12      1.37 o 
   6  10   2        1.24       -1.64      4.32 o 
   7  10   2       42.11       41.00      4.55 o 
   8  10   2       27.70       26.48      4.02 o 
   9  10   2       22.23       13.67      5.11 o 
  10  10   2       41.83       45.53      7.48 o 
  -8  11   2        2.10        3.74      3.31 o 
  -7  11   2        0.46        1.88      1.73 o 
  -6  11   2       21.18       17.89      2.57 o 
  -5  11   2       21.11       17.12      1.96 o 
  -4  11   2        2.03        1.71      1.38 o 
  -3  11   2        0.67        0.82      1.20 o 
  -2  11   2       51.21       47.50      4.08 o 
  -1  11   2        6.24        4.94      1.17 o 
   0  11   2       88.43       78.52      3.05 o 
   1  11   2        6.04        5.80      1.41 o 
   2  11   2       56.93       55.73      3.28 o 
   3  11   2      276.72      278.03      7.75 o 
   4  11   2      235.94      239.04      7.27 o 
   5  11   2        2.91        3.72      3.08 o 
   6  11   2        0.03        1.05      2.04 o 
   7  11   2        1.61        3.84      2.37 o 
   8  11   2        7.70        0.25      3.05 o 
   9  11   2       37.96       39.59      6.65 o 
  -7  12   2        0.12       -2.46      2.46 o 
  -6  12   2       33.57       32.51      2.64 o 
  -5  12   2        2.00        4.40      1.53 o 
  -4  12   2        2.99        2.24      1.69 o 
  -3  12   2        0.85       -0.47      2.39 o 
  -2  12   2        5.07        6.21      1.47 o 
  -1  12   2        0.62        1.00      1.40 o 
   0  12   2        1.26       -0.62      1.27 o 
   1  12   2      154.70      141.83      4.97 o 
   2  12   2       57.24       54.51      3.42 o 
   3  12   2       43.44       43.30      3.41 o 
   4  12   2       79.01       82.35      7.01 o 
   5  12   2       38.11       34.33      5.65 o 
   6  12   2        7.83        8.20      2.68 o 
   7  12   2       10.27       10.43      3.82 o 
   8  12   2        3.52        1.98      3.07 o 
  -5  13   2        0.33        2.88      2.27 o 
  -4  13   2       27.58       28.45      2.53 o 
  -3  13   2        4.18        5.33      1.73 o 
  -2  13   2        7.54        5.27      2.47 o 
  -1  13   2        1.01        2.50      1.90 o 
   0  13   2        1.97       -0.01      1.73 o 
   1  13   2       88.85       96.77      4.97 o 
   2  13   2      130.55      114.94      4.87 o 
   3  13   2      130.48      122.25      6.21 o 
   4  13   2       20.96       26.19      3.59 o 
   5  13   2       11.46       10.11      3.59 o 
   6  13   2        4.59        3.26      3.01 o 
   7  13   2       10.01        6.56      3.25 o 
  -3  14   2        0.68        0.14      2.01 o 
  -2  14   2       11.91       15.18      2.33 o 
  -1  14   2        6.48       10.88      2.60 o 
   0  14   2      104.61      102.50      5.27 o 
   1  14   2       57.12       46.29      4.61 o 
   2  14   2       54.01       53.77      5.19 o 
   3  14   2        2.38        1.28      2.37 o 
   4  14   2       18.41       13.49      3.74 o 
   5  14   2        0.14       -1.55      2.59 o 
  -3 -13   3       44.97       38.52      5.59 o 
  -2 -13   3       50.84       42.42      5.80 o 
  -1 -13   3       28.52       25.94      4.60 o 
   0 -13   3        1.62       -0.42      2.57 o 
   1 -13   3        3.26        2.48      3.30 o 
  -6 -12   3        9.92        6.44      3.51 o 
  -5 -12   3        3.26        3.79      2.45 o 
  -4 -12   3        0.44        1.53      3.11 o 
  -3 -12   3       11.79        6.29      4.06 o 
  -2 -12   3       10.61       12.29      2.85 o 
  -1 -12   3        7.45        5.59      2.37 o 
   0 -12   3       29.94       25.85      5.73 o 
   1 -12   3        0.15        1.44      1.77 o 
   2 -12   3        0.15        1.69      1.84 o 
   3 -12   3      158.34      156.31      5.71 o 
   4 -12   3        8.08       12.83      3.83 o 
  -7 -11   3        0.25        0.12      2.62 o 
  -6 -11   3       57.79       70.19      6.15 o 
  -5 -11   3        7.39        5.34      2.67 o 
  -4 -11   3        6.89        4.66      2.03 o 
  -3 -11   3       25.94       27.55      4.22 o 
  -2 -11   3        1.09        2.22      1.76 o 
  -1 -11   3        2.04        2.08      1.67 o 
   0 -11   3        8.54        7.27      1.96 o 
   1 -11   3        0.35        0.31      1.51 o 
   2 -11   3       79.54       76.19      6.24 o 
   3 -11   3       56.33       56.12      4.13 o 
   4 -11   3        4.67        3.34      1.78 o 
   5 -11   3        4.85        9.18      2.08 o 
   6 -11   3       12.06        9.51      3.44 o 
  -9 -10   3       14.92       15.80      4.03 o 
  -8 -10   3       23.47       18.36      6.35 o 
  -7 -10   3        0.66       -0.02      2.06 o 
  -6 -10   3       12.09        7.07      2.35 o 
  -5 -10   3        7.19        7.35      3.42 o 
  -4 -10   3      115.41      115.54      5.54 o 
  -3 -10   3       11.38        8.86      3.55 o 
  -2 -10   3       28.89       26.44      2.50 o 
  -1 -10   3       30.68       31.52      3.69 o 
   0 -10   3        5.51        4.84      1.72 o 
   1 -10   3       27.31       22.21      2.52 o 
   2 -10   3       24.36       30.81      3.33 o 
   3 -10   3       60.04       55.56      4.34 o 
   4 -10   3        2.61        1.68      1.99 o 
   5 -10   3       41.07       41.65      5.90 o 
   6 -10   3       42.56       43.83      3.13 o 
   7 -10   3        0.08        2.41      1.72 o 
 -10  -9   3       12.16        5.66      4.60 o 
  -9  -9   3        5.43        5.57      2.50 o 
  -8  -9   3       31.14       37.93      3.95 o 
  -7  -9   3       11.95        4.96      2.23 o 
  -6  -9   3       19.37       22.17      3.55 o 
  -5  -9   3        7.44        6.94      2.06 o 
  -4  -9   3       14.10        5.66      4.25 o 
  -3  -9   3        1.79        2.52      1.42 o 
  -2  -9   3        9.16        9.54      1.67 o 
  -1  -9   3       18.51       21.61      2.10 o 
   0  -9   3        8.98        6.06      1.62 o 
   1  -9   3       72.91       74.88      3.90 o 
   2  -9   3        0.53       -1.26      1.26 o 
   3  -9   3        5.76        3.62      2.98 o 
   4  -9   3        0.02        0.79      1.35 o 
   5  -9   3        2.56        1.48      1.42 o 
   6  -9   3        4.97        4.36      1.59 o 
   7  -9   3       10.14       13.36      2.14 o 
   8  -9   3        0.42        0.58      2.24 o 
   9  -9   3        4.12        6.25      3.66 o 
 -10  -8   3       63.87       48.38      8.65 o 
  -9  -8   3      140.95      147.04      5.59 o 
  -8  -8   3        0.16        1.90      1.81 o 
  -7  -8   3        2.16        0.56      1.85 o 
  -6  -8   3       17.75       15.25      2.52 o 
  -5  -8   3      222.23      203.84      6.84 o 
  -4  -8   3       39.68       38.45      3.25 o 
  -3  -8   3       57.33       55.06      3.11 o 
  -2  -8   3       15.27        8.96      1.66 o 
  -1  -8   3       21.78       17.57      1.83 o 
   0  -8   3      137.24      135.70      5.04 o 
   1  -8   3       12.96        9.47      1.70 o 
   2  -8   3      279.07      246.33      6.97 o 
   3  -8   3        6.08        5.54      1.57 o 
   4  -8   3       44.93       38.57      3.13 o 
   5  -8   3        5.61        5.78      1.57 o 
   6  -8   3        0.90        2.30      1.47 o 
   7  -8   3        3.08        2.17      1.63 o 
   8  -8   3        0.88       -1.40      1.54 o 
   9  -8   3        3.48        7.37      2.29 o 
 -11  -7   3       36.25       33.05      4.82 o 
 -10  -7   3       22.09        9.53      4.45 o 
  -9  -7   3        5.82        6.92      2.11 o 
  -8  -7   3       92.84       86.23      5.57 o 
  -7  -7   3       48.91       52.74      3.32 o 
  -6  -7   3        7.62        2.88      1.79 o 
  -5  -7   3      104.55       85.60      4.22 o 
  -4  -7   3        0.00       -1.02      1.02 o 
  -3  -7   3       34.48       42.42      2.90 o 
  -2  -7   3        1.95        2.99      1.17 o 
  -1  -7   3       25.95       33.81      2.27 o 
   0  -7   3       30.83       38.37      2.35 o 
   1  -7   3        6.15        9.25      1.50 o 
   2  -7   3      121.14      120.37      4.31 o 
   3  -7   3       98.83       99.56      4.04 o 
   4  -7   3       87.39       84.65      4.23 o 
   5  -7   3       27.24       30.17      2.19 o 
   6  -7   3        5.84        5.74      1.31 o 
   7  -7   3        1.24        1.56      1.30 o 
   8  -7   3      156.45      156.71      4.65 o 
   9  -7   3        8.75        7.84      1.97 o 
  10  -7   3        0.12        2.40      2.01 o 
 -11  -6   3        5.71        5.85      3.17 o 
 -10  -6   3       53.57       53.41      4.99 o 
  -9  -6   3        1.45        0.13      3.38 o 
  -8  -6   3       20.09       26.78      2.57 o 
  -7  -6   3      254.45      248.79      6.33 o 
  -6  -6   3      551.34      525.34     10.27 o 
  -5  -6   3        2.47       -0.07      1.22 o 
  -4  -6   3        3.13        4.05      1.28 o 
  -3  -6   3       63.34       54.22      2.71 o 
  -2  -6   3        4.12        5.22      1.18 o 
  -1  -6   3       33.86       27.57      4.70 o 
   0  -6   3       12.59        5.57      4.61 o 
   1  -6   3        0.34       -0.14      0.49 o 
   2  -6   3      152.10      157.41      5.07 o 
   3  -6   3       15.88       17.12      1.65 o 
   4  -6   3        2.82        1.24      1.03 o 
   5  -6   3      140.47      131.68      3.84 o 
   6  -6   3       33.38       36.81      2.23 o 
   7  -6   3       30.84       26.89      2.10 o 
   8  -6   3        0.86        0.28      1.91 o 
   9  -6   3        4.61        5.97      1.78 o 
  10  -6   3      112.74      128.76      4.98 o 
  11  -6   3       84.32       79.74      4.89 o 
 -12  -5   3        0.00       -3.42      3.42 o 
 -11  -5   3        0.91       -2.55      2.55 o 
 -10  -5   3       39.06       43.72      4.47 o 
  -9  -5   3       54.54       55.15      6.33 o 
  -8  -5   3       13.80       14.44      2.04 o 
  -7  -5   3       29.09       26.51      2.24 o 
  -6  -5   3        0.24        0.26      1.14 o 
  -5  -5   3       32.25       30.20      1.91 o 
  -4  -5   3       13.99       11.10      1.28 o 
  -3  -5   3        0.04       -0.27      0.90 o 
  -2  -5   3        2.82       -0.52      1.06 o 
  -1  -5   3       72.89       87.29      3.87 o 
   0  -5   3       72.48       80.58      7.09 o 
   2  -5   3       34.23       32.11      3.92 o 
   3  -5   3      653.30      661.68     20.78 o 
   4  -5   3       71.78       65.85      2.87 o 
   5  -5   3      721.37      689.60     11.61 o 
   6  -5   3      471.32      478.68      8.21 o 
   7  -5   3       48.10       47.41      2.57 o 
   8  -5   3       31.96       33.46      2.80 o 
   9  -5   3      352.45      328.36      7.65 o 
  10  -5   3       67.56       70.12      3.47 o 
  11  -5   3        0.76       -1.04      1.82 o 
 -12  -4   3       22.45       27.59      5.31 o 
 -11  -4   3        0.57       -0.11      2.51 o 
 -10  -4   3        1.53       -0.74      5.85 o 
  -9  -4   3        8.04        8.70      2.95 o 
  -8  -4   3       52.91       47.03      2.88 o 
  -7  -4   3      128.83      115.25      5.90 o 
  -6  -4   3        6.94       14.50      1.34 o 
  -5  -4   3      120.39      104.66      2.72 o 
  -4  -4   3      283.48      285.91      4.77 o 
  -3  -4   3       45.50       39.42      1.37 o 
  -2  -4   3       38.65       51.23      2.23 o 
  -1  -4   3      574.87      543.75      9.75 o 
   0  -4   3       51.79       50.68      2.15 o 
   1  -4   3      107.33       96.59      2.64 o 
   2  -4   3      410.88      376.66     14.11 o 
   3  -4   3      219.32      248.84      5.42 o 
   4  -4   3       35.34       45.75      2.13 o 
   5  -4   3      111.97      107.07      3.02 o 
   6  -4   3       55.74       53.34      2.46 o 
   7  -4   3       22.72       23.74      1.69 o 
   8  -4   3       63.04       51.82      2.60 o 
   9  -4   3       12.16        9.40      1.60 o 
  10  -4   3        7.49        7.06      1.60 o 
  11  -4   3      362.99      372.13     10.70 o 
  12  -4   3        0.03        3.23      5.91 o 
 -12  -3   3        8.65       -1.12      6.70 o 
 -11  -3   3        9.87        7.48      4.09 o 
 -10  -3   3       88.60       93.20      4.31 o 
  -9  -3   3        4.57        1.63      1.46 o 
  -8  -3   3        0.46        0.22      1.10 o 
  -7  -3   3       12.99       11.95      1.19 o 
  -6  -3   3        0.96        1.08      0.81 o 
  -5  -3   3        3.63        8.45      0.88 o 
  -4  -3   3      217.66      231.02      3.57 o 
  -3  -3   3       15.69       16.29      0.96 o 
  -2  -3   3      625.87      670.83     11.54 o 
  -1  -3   3       60.00       71.64      2.63 o 
   0  -3   3       40.00       36.62      1.97 o 
   1  -3   3     1573.92     1660.41     26.39 o 
   2  -3   3      191.79      183.45      5.20 o 
   3  -3   3        3.51        1.40      0.72 o 
   4  -3   3      187.12      220.39      4.53 o 
   5  -3   3      378.89      363.45      5.59 o 
   6  -3   3       56.44       62.10      2.34 o 
   7  -3   3      254.57      249.06      5.02 o 
   8  -3   3       17.86       13.89      1.57 o 
   9  -3   3        0.16       -1.05      1.05 o 
  10  -3   3        0.00       -0.30      1.73 o 
  11  -3   3       70.99       79.03      5.13 o 
  12  -3   3       97.85       96.76      6.81 o 
 -13  -2   3       56.04       57.41      6.39 o 
 -12  -2   3       76.93       73.15      4.64 o 
 -11  -2   3        5.44        5.66      1.92 o 
 -10  -2   3       24.25       19.70      2.17 o 
  -9  -2   3       16.11       20.23      2.20 o 
  -8  -2   3       82.69       70.97      2.57 o 
  -7  -2   3        3.86        0.50      0.84 o 
  -6  -2   3       10.55        3.66      0.84 o 
  -5  -2   3       37.41       41.35      1.70 o 
  -4  -2   3       21.79       25.69      1.06 o 
  -3  -2   3        4.94        2.03      0.51 o 
  -2  -2   3      203.15      173.14      9.04 o 
   2  -2   3      890.49      886.45     14.65 o 
   3  -2   3      694.19      735.59     12.56 o 
   4  -2   3      135.57      155.74      2.88 o 
   5  -2   3       19.45       27.76      1.43 o 
   6  -2   3      153.20      153.98      3.29 o 
   7  -2   3       42.94       54.59      2.42 o 
   8  -2   3      136.65      133.82      4.35 o 
   9  -2   3        2.88        3.02      1.22 o 
  10  -2   3       37.37       45.78      5.93 o 
  11  -2   3       45.30       44.97      5.96 o 
  12  -2   3        4.60        4.75      3.29 o 
  13  -2   3       87.01       78.61      7.90 o 
 -13  -1   3        7.25       11.54      4.50 o 
 -12  -1   3       22.21       18.59      3.26 o 
 -11  -1   3        0.39        0.16      1.61 o 
 -10  -1   3       75.17       78.70      3.58 o 
  -9  -1   3       31.09       26.12      2.21 o 
  -8  -1   3       26.15       23.70      2.62 o 
  -7  -1   3       80.94       96.14      3.80 o 
  -6  -1   3       29.58       41.09      2.14 o 
  -5  -1   3       63.52       67.62      2.17 o 
  -4  -1   3     1907.51     2019.00     20.71 o 
  -3  -1   3      170.98      152.92      4.34 o 
  -2  -1   3      531.26      531.45      8.12 o 
  -1  -1   3     6354.30     6404.41     81.02 o 
   0  -1   3     2334.83     2235.06     48.74 o 
   1  -1   3      353.74      361.64      6.31 o 
   2  -1   3       11.50        7.69      0.81 o 
   3  -1   3     1903.01     1991.28     30.62 o 
   4  -1   3      355.98      350.07      4.55 o 
   5  -1   3        0.55        0.88      0.56 o 
   6  -1   3      159.90      171.06      3.21 o 
   7  -1   3       53.12       55.85      2.05 o 
   8  -1   3      100.98       99.49      2.62 o 
   9  -1   3        4.79        7.07      1.31 o 
  10  -1   3      369.68      377.31     10.06 o 
  11  -1   3      113.09       99.83      5.47 o 
  12  -1   3       11.04        9.59      4.16 o 
  13  -1   3        0.04        1.33      3.91 o 
 -13   0   3       19.74       16.18      4.91 o 
 -12   0   3        0.84       -2.17      2.17 o 
 -11   0   3       35.68       37.33      5.32 o 
 -10   0   3      155.83      157.66      6.60 o 
  -9   0   3      165.10      151.33      4.06 o 
  -8   0   3        2.77        0.33      0.90 o 
  -7   0   3       53.40       61.60      2.31 o 
  -6   0   3      701.95      742.14     10.36 o 
  -5   0   3      106.57      136.86      2.66 o 
  -4   0   3        3.07        1.71      0.71 o 
  -3   0   3      921.16      914.60     15.93 o 
  -2   0   3        0.04        0.99      0.91 o 
  -1   0   3      164.23      194.83      4.41 o 
   0   0   3     2232.09     2231.34     40.28 o 
   1   0   3      672.99      658.27     24.68 o 
   2   0   3      125.69      105.16      5.37 o 
   3   0   3       69.57       58.21      1.44 o 
   4   0   3       21.07       34.80      1.57 o 
   5   0   3     1468.28     1638.50     18.21 o 
   6   0   3        0.12        0.97      0.58 o 
   7   0   3        1.60        1.25      0.98 o 
   8   0   3        1.46        0.46      0.84 o 
   9   0   3      633.70      656.93     11.91 o 
  10   0   3      154.72      144.50      4.45 o 
  11   0   3       51.21       46.32      6.78 o 
  12   0   3        7.98        4.65      5.03 o 
  13   0   3        0.71        9.06      4.11 o 
 -13   1   3        7.29        2.45      4.20 o 
 -12   1   3       39.41       48.27      4.41 o 
 -11   1   3       11.72       17.25      2.90 o 
 -10   1   3      106.01      105.40      5.81 o 
  -9   1   3      208.26      191.24      5.34 o 
  -8   1   3        3.44        1.60      0.95 o 
  -7   1   3       50.62       53.27      2.12 o 
  -6   1   3      109.55      116.58      2.77 o 
  -5   1   3     1816.54     1982.84     24.93 o 
  -4   1   3     1719.62     1737.96     23.68 o 
  -3   1   3        1.22        0.45      0.69 o 
  -2   1   3      169.31      168.97      6.94 o 
  -1   1   3      181.02      175.35      3.48 o 
   0   1   3      435.88      431.15      6.48 o 
   1   1   3      896.19      898.28     12.75 o 
   2   1   3       47.61       51.45      2.18 o 
   3   1   3        7.44        8.70      0.68 o 
   4   1   3       26.45       31.27      1.17 o 
   5   1   3      546.61      520.61      7.33 o 
   6   1   3       55.40       25.43      4.06 o 
   7   1   3        0.54       -0.06      0.77 o 
   8   1   3      228.61      235.16      5.47 o 
   9   1   3      212.20      224.14      5.53 o 
  10   1   3       80.18       82.87      3.66 o 
  11   1   3       47.80       49.62      3.25 o 
  12   1   3       79.54       90.85      6.30 o 
  13   1   3        0.58       -0.43      3.68 o 
 -13   2   3       50.46       46.07      6.45 o 
 -12   2   3       19.06       29.58      3.74 o 
 -11   2   3      103.61       98.34      5.40 o 
 -10   2   3       51.20       50.31      2.99 o 
  -9   2   3       45.03       39.60      2.57 o 
  -8   2   3        0.41        0.14      1.11 o 
  -7   2   3        2.94        1.61      1.10 o 
  -6   2   3        0.00       -0.15      0.72 o 
  -5   2   3       91.53      104.76      3.07 o 
  -4   2   3       16.41       19.45      1.46 o 
  -3   2   3      490.57      459.14      8.17 o 
  -2   2   3       40.23       44.93      2.94 o 
  -1   2   3       12.56        5.85      0.68 o 
   0   2   3        2.43        1.66      0.65 o 
   1   2   3      570.10      550.83     13.03 o 
   2   2   3       70.14       85.90      2.31 o 
   4   2   3     1156.41     1260.73     15.89 o 
   5   2   3      220.37      250.82      3.47 o 
   6   2   3      113.52      112.40      2.43 o 
   7   2   3        5.81       10.08      1.27 o 
   8   2   3      969.74      946.50     15.90 o 
   9   2   3       57.45       58.13      2.88 o 
  10   2   3        0.68        0.98      1.39 o 
  11   2   3       85.08       93.93      4.46 o 
  12   2   3        0.87       -1.29      1.96 o 
  13   2   3       12.13       19.56      4.57 o 
 -12   3   3      120.72      139.79      8.02 o 
 -11   3   3        1.46        0.82      3.57 o 
 -10   3   3       19.53       17.61      2.10 o 
  -9   3   3        0.08        0.86      1.24 o 
  -8   3   3        0.06       -1.00      1.00 o 
  -7   3   3       90.60       76.78      2.87 o 
  -6   3   3        0.56        1.96      0.80 o 
  -5   3   3       61.93       59.92      3.97 o 
  -4   3   3       60.61       63.56      3.07 o 
  -3   3   3     2876.46     2920.67     65.82 o 
  -2   3   3        0.12       -0.29      0.37 o 
  -1   3   3        0.96        0.84      0.33 o 
   0   3   3     1464.33     1498.57     21.31 o 
   1   3   3     1346.50     1305.64     18.47 o 
   2   3   3     1644.79     1614.61     36.33 o 
   3   3   3      358.93      372.18      7.68 o 
   4   3   3      353.51      327.77      7.23 o 
   5   3   3      717.50      708.74     13.14 o 
   6   3   3       61.07       78.46      2.47 o 
   7   3   3      903.52      880.91     13.17 o 
   8   3   3      123.82      132.12      3.54 o 
   9   3   3      206.86      203.14      6.67 o 
  10   3   3        7.14        9.27      1.82 o 
  11   3   3      199.25      196.15      6.06 o 
  12   3   3       89.81       93.67      4.61 o 
  13   3   3       24.62       30.95      4.83 o 
 -12   4   3        0.93       -0.86      3.18 o 
 -11   4   3       48.83       55.75      3.43 o 
 -10   4   3       13.45       10.53      1.87 o 
  -9   4   3        4.31        5.10      1.50 o 
  -8   4   3        0.26        0.51      1.21 o 
  -7   4   3       45.70       47.83      2.67 o 
  -6   4   3       44.93       46.92      2.50 o 
  -5   4   3       88.24       88.55      7.83 o 
  -4   4   3      818.23      781.80     15.35 o 
  -3   4   3      444.23      431.02      6.07 o 
  -2   4   3       17.79       15.41      0.69 o 
  -1   4   3       61.91       64.20      2.50 o 
   0   4   3      268.16      294.51      4.88 o 
   1   4   3      183.25      184.80      2.93 o 
   2   4   3      251.84      271.96      4.85 o 
   3   4   3     3981.63     4294.36     76.74 o 
   4   4   3     1639.91     1738.76     32.10 o 
   5   4   3      102.60      129.77      3.42 o 
   6   4   3        0.00        0.25      0.99 o 
   7   4   3      721.41      735.40     11.18 o 
   8   4   3      100.21      103.82      3.06 o 
   9   4   3       59.71       62.60      3.22 o 
  10   4   3        2.05        2.66      2.02 o 
  11   4   3       39.66       34.15      3.90 o 
  12   4   3       80.49       91.10      6.21 o 
  13   4   3        7.98        8.60      3.73 o 
 -12   5   3        0.48        1.72      2.31 o 
 -11   5   3       23.03       22.96      2.52 o 
 -10   5   3       27.63       29.14      2.96 o 
  -9   5   3        2.81        2.39      1.52 o 
  -8   5   3      124.89      131.53      4.30 o 
  -7   5   3      132.07      125.77      3.93 o 
  -6   5   3       56.49       43.20      2.75 o 
  -5   5   3      318.32      357.10      7.06 o 
  -3   5   3      901.07      878.34     10.53 o 
  -2   5   3      665.09      690.30     10.85 o 
  -1   5   3       29.55       38.51      1.78 o 
   0   5   3     2392.90     2516.54     47.29 o 
   1   5   3       63.15       49.93      1.64 o 
   2   5   3      231.50      230.31      3.61 o 
   3   5   3      398.87      425.97     12.27 o 
   4   5   3       95.02      110.33      4.93 o 
   5   5   3      384.06      404.94      8.01 o 
   6   5   3     1287.35     1294.65     21.06 o 
   7   5   3      145.80      139.65      4.10 o 
   8   5   3      390.44      424.46     10.08 o 
   9   5   3        0.91        3.05      2.43 o 
  10   5   3        7.28       11.49      2.68 o 
  11   5   3       33.32       33.37      3.91 o 
  12   5   3       14.99       18.31      3.47 o 
  13   5   3       18.26       13.06      4.07 o 
 -11   6   3        5.72       10.03      2.70 o 
 -10   6   3       78.49       84.05      4.69 o 
  -9   6   3        0.00       -0.48      1.39 o 
  -8   6   3      191.67      203.41      6.32 o 
  -7   6   3       38.21       42.54      2.63 o 
  -6   6   3        4.99        6.30      1.26 o 
  -5   6   3      472.51      459.39      7.71 o 
  -4   6   3      366.86      321.18      5.28 o 
  -3   6   3      213.28      216.49      3.64 o 
  -2   6   3       58.34       69.80      3.20 o 
  -1   6   3      117.08      138.93      3.21 o 
   0   6   3       60.58       73.38      2.21 o 
   1   6   3      119.89      122.57      3.25 o 
   2   6   3      158.85      161.75      3.22 o 
   3   6   3       17.72       22.93      1.50 o 
   4   6   3        0.28       -0.59      1.18 o 
   5   6   3      741.32      804.37     16.28 o 
   6   6   3       10.64        6.43      1.73 o 
   7   6   3       37.19       39.45      2.46 o 
   8   6   3      124.70      140.43      5.06 o 
   9   6   3       84.56       86.05      4.65 o 
  10   6   3       16.40       14.09      3.03 o 
  11   6   3       17.09       21.02      3.85 o 
  12   6   3       58.16       53.09      6.32 o 
 -11   7   3        0.70        3.19      2.63 o 
 -10   7   3        3.10        2.11      2.42 o 
  -9   7   3        0.08        1.81      1.60 o 
  -8   7   3       10.65       10.84      1.82 o 
  -7   7   3        8.48       10.79      1.93 o 
  -6   7   3       89.33      100.53      3.22 o 
  -5   7   3       34.20       30.74      1.80 o 
  -4   7   3        6.89        3.39      0.98 o 
  -3   7   3      175.94      182.92      3.51 o 
  -2   7   3      121.98      117.70      3.20 o 
  -1   7   3        0.08       -0.79      0.79 o 
   0   7   3      163.77      158.00      3.62 o 
   1   7   3       59.14       70.83      2.29 o 
   2   7   3      362.02      332.66      7.45 o 
   3   7   3       57.23       50.12      2.25 o 
   4   7   3       27.22       29.77      2.34 o 
   5   7   3     2505.84     2589.75     41.78 o 
   6   7   3     2131.41     2223.72     37.34 o 
   7   7   3      102.12      120.34      5.00 o 
   8   7   3        6.18        3.19      1.66 o 
   9   7   3       82.49       92.37      4.91 o 
  10   7   3      115.17      122.71      5.65 o 
  11   7   3       26.75       24.46      4.20 o 
  12   7   3       53.93       58.55      7.00 o 
 -10   8   3        9.30        9.20      2.76 o 
  -9   8   3      258.08      285.47      7.39 o 
  -8   8   3        0.85        1.09      1.44 o 
  -7   8   3       13.46       11.22      1.82 o 
  -6   8   3       63.52       62.15      2.84 o 
  -5   8   3       70.37       62.86      2.52 o 
  -4   8   3      237.64      220.75      4.31 o 
  -3   8   3      417.37      416.22      7.51 o 
  -2   8   3       95.25       85.69      2.93 o 
  -1   8   3        5.63        3.26      1.17 o 
   0   8   3      156.47      164.70      3.91 o 
   1   8   3       89.11       88.05      3.47 o 
   2   8   3        2.38        2.02      0.67 o 
   3   8   3       48.00       45.28      3.23 o 
   4   8   3      243.76      238.54      5.63 o 
   5   8   3        4.62        7.14      1.42 o 
   6   8   3       77.79       88.63      8.82 o 
   7   8   3      846.97      890.41     28.30 o 
   8   8   3       27.80       27.91      3.87 o 
   9   8   3        0.14        0.08      1.81 o 
  10   8   3       33.58       24.36      3.16 o 
  11   8   3       34.13       35.99      5.60 o 
  12   8   3        3.89       10.88      4.61 o 
 -10   9   3        2.86        3.03      3.22 o 
  -9   9   3       23.91       24.39      2.74 o 
  -8   9   3        3.75        3.27      2.02 o 
  -7   9   3       11.08       11.41      1.79 o 
  -6   9   3       83.47       80.09      3.07 o 
  -5   9   3        8.87       10.63      1.37 o 
  -4   9   3       19.90       21.64      1.69 o 
  -3   9   3      457.36      446.82      8.13 o 
  -2   9   3        4.18        5.62      1.29 o 
  -1   9   3        0.68        1.55      1.00 o 
   0   9   3       19.44       21.72      1.71 o 
   1   9   3      245.94      241.54      5.14 o 
   2   9   3      157.25      156.23      4.08 o 
   3   9   3        5.24        5.73      1.24 o 
   4   9   3     1368.08     1368.42     26.61 o 
   5   9   3      753.81      805.06     21.72 o 
   6   9   3      120.09      121.72      6.29 o 
   7   9   3        8.35        7.66      5.17 o 
   8   9   3      142.41      148.36      7.55 o 
   9   9   3       66.36       54.80      5.44 o 
  10   9   3        0.29       -2.32      2.32 o 
  11   9   3       11.05        9.80      4.40 o 
  -9  10   3        1.39       -0.54      2.61 o 
  -8  10   3        8.30       10.16      2.03 o 
  -7  10   3       17.13       15.07      1.98 o 
  -6  10   3        0.51       -0.18      1.20 o 
  -5  10   3        5.56        5.69      1.25 o 
  -4  10   3        5.08        2.98      1.16 o 
  -3  10   3        1.27        1.71      1.00 o 
  -2  10   3       73.72       71.77      3.26 o 
  -1  10   3     1197.83     1225.41     19.37 o 
   0  10   3        4.12        4.65      1.62 o 
   1  10   3       30.45       27.63      2.43 o 
   2  10   3      142.22      143.15      4.63 o 
   3  10   3      371.62      376.00      9.15 o 
   4  10   3       24.80       23.61      2.44 o 
   5  10   3        0.01        0.94      1.65 o 
   6  10   3       58.68       65.95      6.11 o 
   7  10   3       31.97       26.94      3.66 o 
   8  10   3       48.00       42.42      4.79 o 
   9  10   3        0.48       -2.21      2.21 o 
  10  10   3        8.51       10.75      4.41 o 
  -8  11   3        6.17        8.59      3.54 o 
  -7  11   3       11.55       12.30      2.01 o 
  -6  11   3        9.35        5.94      1.83 o 
  -5  11   3        1.00        1.61      1.37 o 
  -4  11   3        2.05        2.61      1.30 o 
  -3  11   3       41.01       39.88      2.49 o 
  -2  11   3        2.26        4.49      1.94 o 
  -1  11   3      378.96      393.35      8.94 o 
   0  11   3        0.00       -0.63      1.51 o 
   1  11   3       97.90       95.09      3.62 o 
   2  11   3       21.88       20.51      2.47 o 
   3  11   3      511.44      501.61     11.69 o 
   4  11   3       15.46       12.92      2.61 o 
   5  11   3        0.07       -0.04      1.76 o 
   6  11   3        0.38       -0.46      2.14 o 
   7  11   3       68.46       62.60      9.01 o 
   8  11   3        4.19       -2.01      2.01 o 
   9  11   3        8.03        8.89      4.14 o 
  10  11   3       15.23        3.70      3.79 o 
  -7  12   3        1.45        2.82      2.72 o 
  -6  12   3        3.85        6.68      1.79 o 
  -5  12   3       12.21       12.33      1.90 o 
  -4  12   3       30.41       30.26      2.44 o 
  -3  12   3       19.09       19.59      1.95 o 
  -2  12   3       48.06       53.32      4.16 o 
  -1  12   3       19.41       23.88      3.13 o 
   0  12   3      111.34      109.52      6.60 o 
   1  12   3       40.04       39.82      2.75 o 
   2  12   3       49.60       49.26      3.17 o 
   3  12   3        6.46        7.74      4.29 o 
   4  12   3       18.28       18.55      3.08 o 
   5  12   3        2.25        1.30      2.06 o 
   6  12   3        9.38        5.48      2.42 o 
   7  12   3        4.12        0.96      3.03 o 
   8  12   3        1.15        1.75      3.07 o 
   9  12   3        1.42        0.86      3.10 o 
  -5  13   3        2.59        2.58      1.65 o 
  -4  13   3        0.66        0.31      1.46 o 
  -3  13   3       32.72       31.84      2.42 o 
  -2  13   3       70.79       77.83      3.29 o 
  -1  13   3       11.74       11.78      3.27 o 
   0  13   3        0.15       -0.43      1.37 o 
   1  13   3      173.80      169.36      7.14 o 
   2  13   3      279.90      289.78     18.74 o 
   3  13   3        0.21        1.19      2.35 o 
   4  13   3        5.06        4.92      2.27 o 
   5  13   3        3.38        3.81      2.75 o 
   6  13   3        1.48        0.56      2.74 o 
   7  13   3        4.27        2.67      3.04 o 
  -4  14   3        2.93        1.74      2.35 o 
  -3  14   3        0.23        1.45      1.88 o 
  -2  14   3        0.54        6.48      4.12 o 
  -1  14   3        3.38        4.43      3.15 o 
   0  14   3       24.44       23.44      2.70 o 
   1  14   3       10.58        9.57      2.38 o 
   2  14   3       97.49       97.89      6.23 o 
   3  14   3        3.59        0.36      2.27 o 
   4  14   3        5.38        5.33      2.82 o 
   5  14   3       11.17       13.85      3.73 o 
   1  15   3       95.13      107.15      6.42 o 
  -5 -12   4       26.87       26.94      5.59 o 
  -4 -12   4       17.25        8.77      3.90 o 
  -3 -12   4       26.02       17.58      3.41 o 
  -2 -12   4        1.11        0.49      1.98 o 
  -1 -12   4        0.17        1.78      2.10 o 
   0 -12   4        7.69        7.00      2.59 o 
   1 -12   4        0.00        1.24      1.83 o 
   2 -12   4        1.61        0.29      2.21 o 
   3 -12   4        5.57        4.85      3.26 o 
  -7 -11   4        0.40       -2.49      3.22 o 
  -6 -11   4       52.82       66.89      6.11 o 
  -5 -11   4       11.99       12.05      3.19 o 
  -4 -11   4        3.76        4.50      2.53 o 
  -3 -11   4       56.90       50.89      4.22 o 
  -2 -11   4       56.90       51.32      4.17 o 
  -1 -11   4        3.17        3.45      1.89 o 
   0 -11   4       24.75       24.00      2.90 o 
   1 -11   4       18.00       16.73      3.46 o 
   2 -11   4        0.19        0.02      1.64 o 
   3 -11   4       72.59       70.96      4.70 o 
   4 -11   4        0.36        0.46      1.64 o 
   5 -11   4        0.75       -2.37      2.37 o 
  -8 -10   4       12.47        7.05      3.51 o 
  -7 -10   4        3.78        2.48      2.64 o 
  -6 -10   4       55.73       57.82      4.76 o 
  -5 -10   4       43.72       42.77      4.75 o 
  -4 -10   4       20.04       14.08      2.61 o 
  -3 -10   4       47.38       43.60      3.76 o 
  -2 -10   4        2.86        2.67      1.57 o 
  -1 -10   4      101.42       98.23      4.96 o 
   0 -10   4       95.18       98.30      4.59 o 
   1 -10   4        0.01        0.20      1.46 o 
   2 -10   4       73.19       72.25      4.39 o 
   3 -10   4       36.34       35.44      3.32 o 
   4 -10   4        9.09        9.05      1.96 o 
   5 -10   4        1.65       -0.14      1.91 o 
   6 -10   4        2.10        4.71      2.01 o 
   7 -10   4        3.12       -1.57      2.57 o 
  -9  -9   4        0.95        0.89      2.32 o 
  -8  -9   4       77.33       78.09      7.19 o 
  -7  -9   4        0.99        1.75      2.23 o 
  -6  -9   4        9.70        8.68      2.48 o 
  -5  -9   4       31.00       27.66      3.68 o 
  -4  -9   4      111.41      116.98      5.30 o 
  -3  -9   4       37.54       35.15      3.29 o 
  -2  -9   4        1.06        0.92      1.30 o 
  -1  -9   4       53.31       46.52      3.06 o 
   0  -9   4        7.01        1.00      1.39 o 
   1  -9   4       54.18       50.30      3.53 o 
   2  -9   4       10.37        9.63      1.91 o 
   3  -9   4       82.79       78.08      4.32 o 
   4  -9   4       39.70       39.76      3.38 o 
   5  -9   4       13.28       14.48      2.89 o 
   6  -9   4       37.72       38.24      3.21 o 
   7  -9   4        6.78        6.84      1.92 o 
   8  -9   4        0.09       -1.66      2.83 o 
 -10  -8   4       12.26       10.83      7.08 o 
  -9  -8   4       66.78       64.43      4.18 o 
  -8  -8   4       97.22      112.70     10.42 o 
  -7  -8   4        9.25        5.20      2.41 o 
  -6  -8   4       40.44       42.26      4.39 o 
  -5  -8   4      159.32      147.28      5.89 o 
  -4  -8   4      278.08      267.47      8.09 o 
  -3  -8   4      287.42      263.50      6.69 o 
  -2  -8   4      131.49      130.89      4.41 o 
  -1  -8   4      108.96       97.59      3.76 o 
   0  -8   4       53.69       43.28      3.12 o 
   1  -8   4        3.39        2.94      1.32 o 
   2  -8   4        8.03        4.19      1.49 o 
   3  -8   4        4.62        7.23      1.71 o 
   4  -8   4        1.70        1.00      1.42 o 
   5  -8   4        0.02       -0.07      1.28 o 
   6  -8   4        9.77        8.30      2.00 o 
   7  -8   4       11.02        4.99      1.76 o 
   8  -8   4       22.31       23.05      2.64 o 
   9  -8   4        9.71        4.21      2.35 o 
 -11  -7   4       19.53       22.57      5.39 o 
 -10  -7   4       25.37       24.13      4.09 o 
  -9  -7   4      284.17      270.23     10.28 o 
  -8  -7   4        0.36        5.13      1.88 o 
  -7  -7   4       24.97       15.52      2.24 o 
  -6  -7   4        7.20        3.97      1.92 o 
  -5  -7   4       42.23       55.31      4.18 o 
  -4  -7   4        4.15        2.86      1.39 o 
  -3  -7   4        0.61        0.64      1.19 o 
  -2  -7   4        0.37        3.12      1.19 o 
  -1  -7   4        7.98       10.18      1.94 o 
   0  -7   4       49.46       48.94      4.30 o 
   1  -7   4        0.75        1.92      1.22 o 
   2  -7   4       32.27       29.49      2.49 o 
   3  -7   4       18.41       12.26      1.86 o 
   4  -7   4        3.24        0.83      1.32 o 
   5  -7   4        0.01        0.46      1.22 o 
   6  -7   4       26.50       26.58      2.32 o 
   7  -7   4        0.03        1.34      1.44 o 
   8  -7   4       89.84       65.42      3.74 o 
   9  -7   4       73.09       59.73      4.24 o 
  10  -7   4       66.31       66.94      8.25 o 
 -11  -6   4       28.44       16.95      3.91 o 
 -10  -6   4       54.35       42.08      4.79 o 
  -9  -6   4      112.64      111.96     11.11 o 
  -8  -6   4       62.65       62.72      3.67 o 
  -7  -6   4        5.11        2.64      1.52 o 
  -6  -6   4       51.48       47.87      2.97 o 
  -5  -6   4      523.61      505.60     11.20 o 
  -4  -6   4       38.32       31.20      2.35 o 
  -3  -6   4       42.43       38.30      2.51 o 
  -2  -6   4       39.54       31.86      2.21 o 
  -1  -6   4        5.69        4.68      1.23 o 
   0  -6   4        2.97        2.67      1.67 o 
   1  -6   4       11.87        7.91      1.46 o 
   2  -6   4        3.80        4.12      1.36 o 
   3  -6   4      124.98       99.26      4.74 o 
   4  -6   4       10.89       13.47      1.67 o 
   5  -6   4        9.08        9.75      1.47 o 
   6  -6   4        0.45       -0.53      1.02 o 
   7  -6   4      182.90      178.63      4.65 o 
   8  -6   4        1.56        2.69      1.41 o 
   9  -6   4       12.35       11.35      2.08 o 
  10  -6   4       20.98       14.83      2.34 o 
  11  -6   4       35.98       31.66      4.64 o 
 -12  -5   4       66.86       64.02      6.74 o 
 -11  -5   4      113.84      117.35      7.13 o 
 -10  -5   4      219.85      244.60      9.60 o 
  -9  -5   4       34.06       24.09      3.58 o 
  -8  -5   4       46.71       41.38      2.92 o 
  -7  -5   4       16.77       15.67      1.98 o 
  -6  -5   4      126.39      131.01      3.77 o 
  -5  -5   4       83.67       89.57      3.11 o 
  -4  -5   4        0.11        1.53      1.05 o 
  -3  -5   4       14.84       11.05      1.24 o 
  -2  -5   4      108.66      113.63      4.09 o 
  -1  -5   4      437.89      458.12     10.22 o 
   0  -5   4      320.40      323.54      9.29 o 
   1  -5   4       37.85       34.01      1.78 o 
   2  -5   4      102.45       94.79      3.67 o 
   3  -5   4       69.38       79.34      2.94 o 
   4  -5   4        0.78       -0.53      1.06 o 
   5  -5   4       79.36       69.22      3.76 o 
   6  -5   4       48.66       45.21      2.37 o 
   7  -5   4      409.22      380.73      7.25 o 
   8  -5   4      137.56      129.23      4.19 o 
   9  -5   4      155.64      168.90      5.26 o 
  10  -5   4       31.71       29.30      2.51 o 
  11  -5   4        1.00        0.80      1.78 o 
 -12  -4   4       16.85        6.70      6.80 o 
 -11  -4   4       16.63        6.44      3.24 o 
 -10  -4   4        2.64        1.11      2.64 o 
  -9  -4   4        1.23        1.94      2.30 o 
  -8  -4   4       56.84       52.63      3.57 o 
  -7  -4   4      236.37      201.19      5.42 o 
  -6  -4   4      185.77      159.18      4.08 o 
  -5  -4   4       52.04       44.74      2.26 o 
  -4  -4   4       74.69       75.71      2.62 o 
  -3  -4   4        2.97        2.26      0.93 o 
  -2  -4   4      122.03      127.79      3.05 o 
  -1  -4   4      111.42      146.24      8.17 o 
   0  -4   4      867.81      890.17     17.37 o 
   1  -4   4      546.66      486.52      8.86 o 
   2  -4   4       24.73       21.97      3.45 o 
   3  -4   4      283.26      296.67      7.21 o 
   4  -4   4      184.37      203.36      5.04 o 
   5  -4   4      114.97       89.73      3.64 o 
   6  -4   4        0.22        1.36      0.92 o 
   7  -4   4        8.55        7.65      1.44 o 
   8  -4   4      110.68      105.71      3.47 o 
   9  -4   4        0.78        0.70      1.25 o 
  10  -4   4       48.77       52.37      2.79 o 
  11  -4   4        0.04        0.59      6.27 o 
  12  -4   4       61.13       58.30      5.64 o 
 -12  -3   4       98.60      103.78      7.92 o 
 -11  -3   4        5.36        9.17      2.23 o 
 -10  -3   4       47.76       45.54      3.19 o 
  -9  -3   4        0.49       -1.03      2.00 o 
  -8  -3   4       62.95       63.57      2.96 o 
  -7  -3   4        1.62        2.10      0.91 o 
  -6  -3   4       36.21       38.81      1.82 o 
  -5  -3   4       90.17      117.81      2.59 o 
  -4  -3   4      510.01      519.28      6.89 o 
  -3  -3   4      163.61      217.53      3.34 o 
  -2  -3   4     1038.52     1079.45     17.66 o 
  -1  -3   4     2325.16     2381.44     37.56 o 
   0  -3   4      186.49      185.80      6.98 o 
   1  -3   4      228.55      245.72      6.46 o 
   2  -3   4      524.85      554.45     11.36 o 
   3  -3   4        0.47        0.13      0.80 o 
   4  -3   4        7.37        8.62      1.01 o 
   5  -3   4       22.33       27.82      1.53 o 
   6  -3   4      530.34      489.98      7.31 o 
   7  -3   4      322.58      334.14      5.71 o 
   8  -3   4        7.02        5.25      1.29 o 
   9  -3   4        0.86       -0.32      1.34 o 
  10  -3   4       21.30       23.79      1.99 o 
  11  -3   4        0.85        0.07      2.21 o 
  12  -3   4        2.40        6.27      4.61 o 
 -12  -2   4        3.32        1.30      5.62 o 
 -11  -2   4        1.60        1.34      1.97 o 
 -10  -2   4       12.46        9.98      1.96 o 
  -9  -2   4       67.69       59.67      3.14 o 
  -8  -2   4      446.01      405.68      7.42 o 
  -7  -2   4       19.96       13.11      1.32 o 
  -6  -2   4       26.28       33.15      1.59 o 
  -5  -2   4        5.43        8.94      1.02 o 
  -4  -2   4       14.45       20.74      1.00 o 
  -3  -2   4     1614.19     1651.36     20.78 o 
  -2  -2   4       12.03       16.65      0.81 o 
  -1  -2   4     1284.25     1288.42     16.56 o 
   0  -2   4     2066.48     1902.75     29.98 o 
   1  -2   4      643.50      705.72     16.62 o 
   2  -2   4       90.06      106.44      4.16 o 
   3  -2   4      717.38      737.59     11.01 o 
   4  -2   4       69.40       80.82      2.32 o 
   5  -2   4      237.58      260.43      4.35 o 
   6  -2   4      162.28      167.43      3.50 o 
   7  -2   4       67.45       75.65      2.70 o 
   8  -2   4      107.31      101.59      3.23 o 
   9  -2   4       20.49       21.95      1.98 o 
  10  -2   4      132.17      119.24      7.78 o 
  11  -2   4      145.40      142.20      7.00 o 
  12  -2   4       47.34       50.84      6.65 o 
 -13  -1   4        9.30        4.70      4.06 o 
 -12  -1   4      133.70      156.54      8.10 o 
 -11  -1   4        4.46        1.66      1.87 o 
 -10  -1   4       41.24       40.69      3.19 o 
  -9  -1   4      159.78      147.43      4.55 o 
  -8  -1   4       43.67       45.84      2.37 o 
  -7  -1   4        7.12        5.51      1.10 o 
  -6  -1   4      132.40      141.56      3.09 o 
  -5  -1   4       72.96       69.48      3.47 o 
  -4  -1   4       18.23       30.44      1.30 o 
  -3  -1   4       32.97       42.21      1.36 o 
  -2  -1   4      631.31      681.99      8.50 o 
  -1  -1   4      620.74      670.06     11.15 o 
   1  -1   4       14.41       12.13      0.97 o 
   2  -1   4      449.06      392.00      6.77 o 
   3  -1   4      306.00      352.96      6.31 o 
   4  -1   4       20.36       19.99      0.95 o 
   5  -1   4       79.85       69.69      1.81 o 
   6  -1   4       79.71       88.97      2.30 o 
   7  -1   4      106.86      114.36      2.75 o 
   8  -1   4        7.34        5.68      1.05 o 
   9  -1   4      146.96      139.45      4.72 o 
  10  -1   4       31.52       36.37      3.40 o 
  11  -1   4        7.76       12.02      3.28 o 
  12  -1   4       83.79       77.75      7.68 o 
  13  -1   4       28.49       22.24      4.94 o 
 -13   0   4      124.27      148.52      9.78 o 
 -12   0   4        7.96        8.87      2.80 o 
 -11   0   4       28.00       28.36      3.46 o 
 -10   0   4        8.52        7.74      1.61 o 
  -9   0   4      442.18      417.84      7.73 o 
  -8   0   4       11.42        8.28      1.65 o 
  -7   0   4       25.00       25.24      1.64 o 
  -6   0   4       44.94       49.34      1.79 o 
  -5   0   4       71.11       81.91      2.30 o 
  -4   0   4        4.19        6.90      0.59 o 
  -3   0   4       74.92       80.70      1.89 o 
  -2   0   4      164.91      181.30      2.97 o 
  -1   0   4       58.62       46.83      1.58 o 
   0   0   4      951.85      851.25     16.06 o 
   1   0   4      205.10      187.24      3.72 o 
   2   0   4        4.97        5.37      0.79 o 
   3   0   4      933.01      935.68     10.66 o 
   4   0   4     2290.09     2489.12     28.80 o 
   5   0   4       63.82       68.02      1.73 o 
   6   0   4      142.19      160.67      3.14 o 
   7   0   4      500.27      478.62      6.92 o 
   8   0   4       78.46       75.61      2.62 o 
   9   0   4      119.81      111.22      3.79 o 
  10   0   4      373.99      386.21      8.10 o 
  11   0   4       20.16       22.32      5.64 o 
  12   0   4        4.17        3.35      3.54 o 
  13   0   4       11.20       -0.23      3.60 o 
 -13   1   4       37.98       43.95      6.28 o 
 -12   1   4        0.38       -1.74      3.01 o 
 -11   1   4       21.71       22.72      3.31 o 
 -10   1   4       17.97       13.77      2.26 o 
  -9   1   4       19.35       22.38      2.12 o 
  -8   1   4       10.26        8.87      1.16 o 
  -7   1   4       28.55       27.94      1.61 o 
  -6   1   4      197.63      176.79      4.21 o 
  -5   1   4        8.09        4.35      0.93 o 
  -4   1   4       59.31       66.62      1.84 o 
  -3   1   4      156.01      145.70      3.00 o 
  -2   1   4       53.81       42.94      1.60 o 
  -1   1   4       33.09       30.47      1.37 o 
   0   1   4      733.77      698.21     10.29 o 
   1   1   4     2138.16     1994.54     31.00 o 
   2   1   4      678.62      659.62     10.72 o 
   3   1   4       24.33       26.48      0.90 o 
   4   1   4      286.12      253.07      4.61 o 
   5   1   4      140.07      168.48      3.39 o 
   7   1   4      517.00      512.21      8.11 o 
   8   1   4       29.92       33.48      3.08 o 
   9   1   4       56.67       58.42      3.17 o 
  10   1   4       38.73       45.12      4.22 o 
  11   1   4       22.97       22.01      2.50 o 
  12   1   4        7.58        5.39      2.89 o 
  13   1   4        0.57        2.01      3.72 o 
 -12   2   4       50.12       53.51      5.42 o 
 -11   2   4       53.20       55.55      4.45 o 
 -10   2   4      312.45      286.17      7.45 o 
  -9   2   4      367.66      339.52      7.14 o 
  -8   2   4       74.92       84.07      3.25 o 
  -7   2   4       33.09       32.49      2.06 o 
  -6   2   4      131.67      129.22      3.80 o 
  -5   2   4       37.44       52.84      2.31 o 
  -4   2   4        0.22        0.08      0.73 o 
  -3   2   4      109.84      108.06      3.00 o 
  -2   2   4     1300.22     1340.49     31.00 o 
  -1   2   4     1585.15     1463.06     27.03 o 
   0   2   4      190.41      196.94      6.98 o 
   1   2   4        3.09        7.78      1.04 o 
   2   2   4        0.42       -0.12      0.49 o 
   3   2   4     1980.99     2183.56     37.42 o 
   4   2   4     1314.78     1462.78     18.36 o 
   5   2   4       29.76       33.00      1.32 o 
   6   2   4      179.95      160.83      2.99 o 
   7   2   4        0.04        1.26      1.02 o 
   8   2   4      289.20      290.54      7.22 o 
   9   2   4      175.04      174.41      4.83 o 
  10   2   4      106.65      101.64      4.39 o 
  11   2   4       22.42       21.60      2.54 o 
  12   2   4        3.14        5.92      2.05 o 
  13   2   4        1.11        0.22      3.51 o 
 -12   3   4       87.85       86.64      6.69 o 
 -11   3   4       52.22       42.59      3.48 o 
 -10   3   4        1.60        3.48      1.53 o 
  -9   3   4        0.26        1.18      1.31 o 
  -8   3   4        2.08        0.61      1.17 o 
  -7   3   4        0.01        0.54      1.06 o 
  -6   3   4       84.82       85.89      3.16 o 
  -5   3   4       93.85       95.81      2.85 o 
  -4   3   4       26.24       14.22      1.27 o 
  -3   3   4      426.47      438.14      8.17 o 
  -2   3   4      198.15      171.95      3.98 o 
  -1   3   4     1622.57     1717.36     24.09 o 
   0   3   4      416.40      390.88      6.69 o 
   1   3   4      397.24      326.47     17.63 o 
   2   3   4      153.36      170.68      4.90 o 
   3   3   4     2203.31     2447.35     54.87 o 
   4   3   4      606.35      647.49      9.31 o 
   5   3   4       68.30       64.59      2.76 o 
   6   3   4      895.45      855.99     12.60 o 
   7   3   4      470.50      486.76      8.05 o 
   8   3   4       70.76       70.49      2.77 o 
   9   3   4      133.44      140.19      4.79 o 
  10   3   4        7.90        7.51      1.83 o 
  11   3   4       15.68       13.95      3.24 o 
  12   3   4       73.90       77.36      4.22 o 
  13   3   4        2.62        0.78      3.21 o 
 -12   4   4      109.80      130.87     12.01 o 
 -11   4   4       78.98       80.65      4.03 o 
 -10   4   4        5.45        4.91      1.61 o 
  -9   4   4        4.33        2.10      1.36 o 
  -8   4   4        2.95        2.62      1.30 o 
  -7   4   4       61.49       47.78      2.93 o 
  -6   4   4      839.05      778.72     12.94 o 
  -5   4   4      134.90      133.39      5.90 o 
  -4   4   4      113.76      100.16      3.39 o 
  -3   4   4      863.80      882.18     13.46 o 
  -2   4   4       20.08       30.03      1.64 o 
  -1   4   4      506.46      483.30      6.17 o 
   0   4   4       57.54       66.78      1.68 o 
   1   4   4      807.21      893.99     13.00 o 
   2   4   4     1751.45     1966.96     30.64 o 
   3   4   4     1116.50     1210.50     22.50 o 
   4   4   4      584.30      650.06     12.96 o 
   5   4   4      122.97      117.47      3.99 o 
   6   4   4        0.38        2.45      1.06 o 
   7   4   4      133.34      120.96      3.08 o 
   8   4   4       61.75       60.35      2.71 o 
   9   4   4        1.95        1.12      1.36 o 
  10   4   4       10.94        9.78      2.56 o 
  11   4   4        6.24        6.77      2.65 o 
  12   4   4       79.25       89.22      6.01 o 
  13   4   4       40.99       44.85      5.86 o 
 -12   5   4      144.14      162.41     10.52 o 
 -11   5   4       37.70       44.22      3.44 o 
 -10   5   4        9.10       11.86      2.23 o 
  -9   5   4        0.18       -0.67      1.40 o 
  -8   5   4        0.12       -1.36      1.36 o 
  -7   5   4       16.06       19.85      1.96 o 
  -6   5   4        1.87       -0.14      1.05 o 
  -5   5   4      680.97      690.85     11.51 o 
  -4   5   4        9.48       14.46      2.01 o 
  -3   5   4       18.64       16.46      1.05 o 
  -2   5   4     2766.61     3017.06     33.37 o 
  -1   5   4        2.82        4.33      0.74 o 
   0   5   4      105.74       91.48      2.30 o 
   1   5   4      160.58      160.39      2.50 o 
   2   5   4     1020.26     1061.69     17.01 o 
   3   5   4     1609.76     1677.42     57.20 o 
   4   5   4        0.31        0.91      1.13 o 
   5   5   4       29.43       18.23      2.33 o 
   6   5   4      480.22      480.68      8.96 o 
   7   5   4      189.54      178.15      5.42 o 
   8   5   4      138.95      124.00      4.70 o 
   9   5   4        2.18        2.73      1.64 o 
  10   5   4        0.03       -1.81      3.27 o 
  11   5   4        6.19        8.11      2.80 o 
  12   5   4        1.09       -1.74      2.48 o 
  13   5   4       23.47       31.45      5.06 o 
 -11   6   4       24.82       35.06      3.86 o 
 -10   6   4        0.27       -0.70      1.64 o 
  -9   6   4       32.78       36.63      3.05 o 
  -8   6   4       18.71       13.34      1.93 o 
  -7   6   4      124.21      116.72      3.91 o 
  -6   6   4        5.70        7.40      1.39 o 
  -5   6   4       78.63       78.47      3.00 o 
  -4   6   4      247.28      233.16      4.97 o 
  -3   6   4       11.51       12.83      1.24 o 
  -2   6   4       18.87       19.23      1.36 o 
  -1   6   4       57.31       89.09      2.64 o 
   0   6   4     1664.80     1806.87     23.97 o 
   1   6   4      102.08      135.36      3.52 o 
   2   6   4      828.35      846.12     16.39 o 
   3   6   4      238.29      243.02      7.23 o 
   4   6   4      329.64      254.24      9.84 o 
   5   6   4        9.16        7.81      1.42 o 
   6   6   4       51.04       45.26      5.04 o 
   7   6   4        2.41        0.23      1.31 o 
   8   6   4       80.04       81.63      5.22 o 
   9   6   4       40.58       43.61      3.38 o 
  10   6   4        0.57       -0.90      2.12 o 
  11   6   4       26.19       17.78      4.08 o 
  12   6   4      106.27      117.56      9.17 o 
 -11   7   4        0.01        0.74      2.55 o 
 -10   7   4        3.02        1.09      1.72 o 
  -9   7   4       32.86       37.86      2.99 o 
  -8   7   4       74.04       82.31      4.48 o 
  -7   7   4       38.48       43.37      2.79 o 
  -6   7   4      195.79      183.62      4.80 o 
  -5   7   4      109.92       94.68      3.61 o 
  -4   7   4      260.85      269.20      4.81 o 
  -3   7   4        0.11        0.79      0.61 o 
  -2   7   4       40.11       44.61      2.67 o 
  -1   7   4        1.64        2.81      1.01 o 
   0   7   4      249.92      275.68      4.83 o 
   1   7   4       29.91       26.36      1.44 o 
   2   7   4        5.93        9.00      0.81 o 
   3   7   4        5.01        4.96      1.01 o 
   4   7   4       56.36       56.06      3.43 o 
   5   7   4       23.79       23.87      2.16 o 
   6   7   4       14.62       26.82      3.13 o 
   7   7   4       71.26       78.84      7.99 o 
   8   7   4       62.72       59.71      3.79 o 
   9   7   4      102.95      118.55      5.08 o 
  10   7   4       11.88        8.30      2.29 o 
  11   7   4        0.62        5.37      3.48 o 
  12   7   4        1.14        3.26      3.71 o 
 -10   8   4        0.32        4.36      2.24 o 
  -9   8   4        0.79        0.88      2.80 o 
  -8   8   4       55.97       65.02      3.66 o 
  -7   8   4       51.20       51.44      3.03 o 
  -6   8   4       41.31       40.19      2.62 o 
  -5   8   4      210.60      216.25      4.45 o 
  -4   8   4        1.24       -0.50      0.83 o 
  -3   8   4       34.90       25.19      1.52 o 
  -2   8   4       43.03       54.70      2.38 o 
  -1   8   4      272.18      302.59      5.07 o 
   0   8   4      122.81      140.33      4.29 o 
   1   8   4       46.96       54.28      2.78 o 
   2   8   4       42.36       43.89      1.81 o 
   3   8   4       17.03       16.40      1.55 o 
   4   8   4      107.33      108.23      3.51 o 
   5   8   4        6.31        5.90      1.68 o 
   6   8   4      166.67      179.78      6.08 o 
   7   8   4       81.94       85.99      4.57 o 
   8   8   4      124.91      135.18      6.42 o 
   9   8   4        6.19        6.37      2.62 o 
  10   8   4       14.56        8.06      3.01 o 
  11   8   4       16.52       17.55      4.52 o 
  12   8   4       55.15       44.29      6.48 o 
 -10   9   4        0.01        1.32      2.94 o 
  -9   9   4        4.01        5.41      2.13 o 
  -8   9   4        2.67        5.55      3.22 o 
  -7   9   4        7.13       10.68      1.87 o 
  -6   9   4       19.43       20.88      2.06 o 
  -5   9   4        2.85        1.32      1.11 o 
  -4   9   4      119.87      115.53      3.26 o 
  -3   9   4      234.74      217.89      4.46 o 
  -2   9   4        0.12       -0.37      0.96 o 
  -1   9   4      279.60      287.31      5.06 o 
   0   9   4      342.98      345.88      6.74 o 
   1   9   4       25.20       29.34      1.89 o 
   2   9   4       30.27       30.69      1.91 o 
   3   9   4       30.18       27.56      1.95 o 
   4   9   4      114.59      114.98      4.59 o 
   5   9   4        7.22        5.56      1.65 o 
   6   9   4       33.64       33.72      4.58 o 
   7   9   4      112.94      117.22      6.39 o 
   8   9   4        9.39        8.29      3.31 o 
   9   9   4        0.17       -1.99      2.29 o 
  10   9   4        0.73       -1.15      2.35 o 
  11   9   4       17.32       16.56      3.57 o 
  -9  10   4       13.43       25.15      4.12 o 
  -8  10   4        3.45        3.41      1.76 o 
  -7  10   4        0.11        0.47      1.45 o 
  -6  10   4        3.68        5.62      1.61 o 
  -5  10   4       54.15       62.77      2.68 o 
  -4  10   4       20.14       20.58      1.61 o 
  -3  10   4       14.01       12.37      1.36 o 
  -2  10   4      267.31      286.25      5.37 o 
  -1  10   4        3.25        2.10      1.01 o 
   0  10   4       41.81       42.84      2.46 o 
   1  10   4        0.01        0.70      1.04 o 
   2  10   4        9.88       12.08      1.41 o 
   3  10   4       11.79       13.86      1.82 o 
   4  10   4      121.60      121.47     12.93 o 
   5  10   4       60.21       53.46      4.41 o 
   6  10   4       11.92        9.90      4.05 o 
   7  10   4       44.94       46.99      7.78 o 
   8  10   4       85.12       74.86      9.85 o 
   9  10   4       34.17       29.39      4.46 o 
  10  10   4       17.17       13.48      4.62 o 
  -8  11   4       15.25       16.23      4.82 o 
  -7  11   4        2.19        5.06      1.77 o 
  -6  11   4        0.01        1.91      1.40 o 
  -5  11   4       22.27       20.50      1.88 o 
  -4  11   4        7.50        7.00      1.29 o 
  -3  11   4        0.04        0.81      0.96 o 
  -2  11   4       93.76       92.47      3.05 o 
  -1  11   4        1.78        2.13      1.37 o 
   0  11   4      282.34      310.62      8.53 o 
   1  11   4       27.63       23.70      5.27 o 
   2  11   4       30.59       33.03      5.83 o 
   3  11   4      583.95      631.39     17.02 o 
   4  11   4        1.64        0.56      1.73 o 
   5  11   4       15.72       14.67      3.27 o 
   6  11   4       16.74       21.72      3.32 o 
   7  11   4        0.24        5.16      2.44 o 
   8  11   4        5.87        1.84      2.42 o 
   9  11   4       79.00       82.41      9.14 o 
  10  11   4        3.08        5.09      4.06 o 
  -7  12   4        0.00        1.21      2.35 o 
  -6  12   4        7.73        8.02      2.07 o 
  -5  12   4        0.37       -0.72      1.40 o 
  -4  12   4       53.54       65.96      3.66 o 
  -3  12   4        4.79        5.59      1.39 o 
  -2  12   4       85.65       91.13      4.51 o 
  -1  12   4       16.54       18.15      2.12 o 
   0  12   4       31.72       29.31      7.62 o 
   1  12   4       14.43       15.38      3.07 o 
   2  12   4      107.94      104.51      4.94 o 
   3  12   4       26.93       25.35      3.02 o 
   4  12   4       71.12       75.06      5.18 o 
   5  12   4       14.20       14.68      3.75 o 
   6  12   4        0.07       -1.66      1.66 o 
   7  12   4        5.35       10.68      3.75 o 
   8  12   4        4.96        8.41      3.97 o 
   9  12   4        3.76       -1.18      2.90 o 
  -6  13   4       27.35       23.02      4.13 o 
  -5  13   4       58.96       64.41      3.62 o 
  -4  13   4        0.35        1.43      1.55 o 
  -3  13   4        1.14        0.95      1.45 o 
  -2  13   4        0.09        2.37      2.02 o 
  -1  13   4       93.89       89.61      5.43 o 
   0  13   4       63.97       63.79      4.66 o 
   1  13   4      117.84      131.87     10.87 o 
   2  13   4       26.50       23.98      3.25 o 
   3  13   4        2.56       -0.53      1.95 o 
   4  13   4        6.73       11.04      2.59 o 
   5  13   4        0.29       -1.85      2.86 o 
   6  13   4        5.66        4.84      3.18 o 
   7  13   4        0.95        1.11      2.85 o 
  -4  14   4        7.86       17.54      6.07 o 
  -3  14   4       10.26        7.65      2.82 o 
  -2  14   4       11.79       10.08      3.97 o 
  -1  14   4       11.63        7.28      5.29 o 
   0  14   4        8.50       16.74      5.62 o 
   1  14   4       47.78       43.45      7.29 o 
   2  14   4        2.93        0.49      2.26 o 
   3  14   4        4.07        2.77      2.55 o 
   4  14   4        6.11        9.52      3.07 o 
   5  14   4        0.00        4.26      2.88 o 
   6  14   4       11.48       13.69      3.92 o 
   1  15   4        3.69        0.07      1.89 o 
   2  15   4       21.04       20.36      3.34 o 
   3  15   4       72.74       79.03      6.35 o 
  -3 -12   5        1.38        1.02      2.94 o 
  -2 -12   5       10.07       10.58      3.65 o 
  -1 -12   5       33.47       30.82      5.21 o 
   0 -12   5        1.52       -0.32      2.57 o 
   1 -12   5       13.30       12.81      3.08 o 
   2 -12   5        9.55        9.13      3.42 o 
  -6 -11   5        8.49        6.82      4.10 o 
  -5 -11   5       59.72       57.23      5.88 o 
  -4 -11   5        0.39        1.47      2.30 o 
  -3 -11   5       16.63       14.16      4.44 o 
  -2 -11   5        6.59        6.56      2.41 o 
  -1 -11   5       13.93       10.75      2.33 o 
   0 -11   5        5.70        2.21      1.96 o 
   1 -11   5        1.56        1.79      1.79 o 
   2 -11   5       55.63       59.80      4.43 o 
   3 -11   5       37.30       42.00      5.52 o 
   4 -11   5      158.92      166.01     10.62 o 
   5 -11   5       10.24       10.18      3.72 o 
  -7 -10   5       11.20       19.00      5.75 o 
  -6 -10   5      134.23      147.42      8.14 o 
  -5 -10   5       46.52       50.67      4.50 o 
  -4 -10   5      154.16      172.34      6.99 o 
  -3 -10   5       40.99       43.21      4.00 o 
  -2 -10   5       67.63       60.64      4.28 o 
  -1 -10   5        5.42        5.25      1.97 o 
   0 -10   5       13.38       14.42      2.44 o 
   1 -10   5       25.56       26.66      3.05 o 
   2 -10   5        0.33        1.21      1.69 o 
   3 -10   5       31.75       37.09      3.55 o 
   4 -10   5       11.64       16.70      2.79 o 
   5 -10   5       32.73       25.46      2.93 o 
   6 -10   5       34.28       30.76      5.47 o 
  -8  -9   5      105.18      116.98     10.25 o 
  -7  -9   5        0.52        1.85      2.30 o 
  -6  -9   5       89.10       88.46      5.71 o 
  -5  -9   5      135.68      134.92      6.03 o 
  -4  -9   5       78.05       72.55      4.84 o 
  -3  -9   5        0.22       -1.21      1.56 o 
  -2  -9   5        6.64        9.69      1.91 o 
  -1  -9   5        1.97        1.99      1.58 o 
   0  -9   5       11.74       10.40      2.03 o 
   1  -9   5        1.55        0.28      1.53 o 
   2  -9   5      221.58      200.23      6.89 o 
   3  -9   5       21.47       14.58      2.43 o 
   4  -9   5       16.83       14.54      2.65 o 
   5  -9   5       55.81       62.11      3.98 o 
   6  -9   5        0.00       -0.55      1.69 o 
   7  -9   5        0.00        0.94      1.66 o 
   8  -9   5        8.86        8.52      3.87 o 
  -9  -8   5       29.43       31.09      4.68 o 
  -8  -8   5       41.90       47.25      3.62 o 
  -7  -8   5       25.30       32.21      3.02 o 
  -6  -8   5        3.22        3.52      2.12 o 
  -5  -8   5       79.12       74.87      4.88 o 
  -4  -8   5       70.52       74.49      3.99 o 
  -3  -8   5       83.27       80.30      4.52 o 
  -2  -8   5       36.37       33.94      2.73 o 
  -1  -8   5       32.12       31.80      2.92 o 
   0  -8   5      116.56      104.54      4.51 o 
   1  -8   5        6.99        6.89      1.86 o 
   2  -8   5       26.73       23.30      2.58 o 
   3  -8   5       34.28       34.84      3.08 o 
   4  -8   5      272.49      260.23      7.98 o 
   5  -8   5        1.16       -0.36      1.45 o 
   6  -8   5       55.65       56.25      3.71 o 
   7  -8   5       42.55       51.26      3.43 o 
   8  -8   5        0.22       -1.02      2.19 o 
   9  -8   5       12.02        9.14      4.11 o 
 -10  -7   5      235.78      271.92     10.96 o 
  -9  -7   5      170.27      191.00     23.37 o 
  -8  -7   5       11.93        8.54      2.18 o 
  -7  -7   5       10.52       11.24      2.59 o 
  -6  -7   5       73.00       64.18      3.67 o 
  -5  -7   5       28.77       26.31      4.57 o 
  -4  -7   5        5.58        2.97      1.52 o 
  -3  -7   5        2.36        2.39      1.35 o 
  -2  -7   5        4.09        2.01      1.27 o 
  -1  -7   5        8.87        9.85      2.00 o 
   0  -7   5       19.79       13.79      2.00 o 
   1  -7   5      209.04      184.64      5.91 o 
   2  -7   5       14.36       10.37      1.84 o 
   3  -7   5       20.89       15.67      2.16 o 
   4  -7   5       32.61       26.95      2.76 o 
   5  -7   5        2.82        1.51      1.42 o 
   6  -7   5        0.48        3.01      1.62 o 
   7  -7   5       38.25       42.68      2.99 o 
   8  -7   5       79.39       74.81      4.01 o 
   9  -7   5       36.60       38.99      3.24 o 
  10  -7   5        0.04        2.54      3.49 o 
 -11  -6   5       25.16       23.15      5.23 o 
 -10  -6   5       60.84       81.91     16.67 o 
  -9  -6   5        0.62        3.40      2.88 o 
  -8  -6   5       13.20       12.16      2.13 o 
  -7  -6   5       16.23       15.26      2.17 o 
  -6  -6   5        0.50        1.67      1.50 o 
  -5  -6   5       37.47       38.04      2.39 o 
  -4  -6   5       18.43       22.93      1.89 o 
  -3  -6   5      118.47      114.65      3.99 o 
  -2  -6   5      870.32      867.81     15.71 o 
  -1  -6   5        3.93        2.93      1.23 o 
   0  -6   5        0.41        1.66      1.21 o 
   1  -6   5      116.67      115.93      4.38 o 
   2  -6   5       39.40       34.40      2.75 o 
   3  -6   5      468.08      434.60     10.42 o 
   4  -6   5       36.80       30.21      2.72 o 
   5  -6   5       71.87       61.17      3.76 o 
   6  -6   5        5.11        4.99      1.31 o 
   7  -6   5        0.01       -0.85      1.20 o 
   8  -6   5        8.41        8.15      1.98 o 
   9  -6   5        0.89        0.17      1.60 o 
  10  -6   5        2.92        4.23      2.03 o 
 -11  -5   5      422.84      443.18     16.82 o 
 -10  -5   5       55.81       57.44     11.45 o 
  -9  -5   5        0.00        3.43      2.78 o 
  -8  -5   5        4.91        1.94      2.46 o 
  -7  -5   5       97.77      106.28      4.52 o 
  -6  -5   5       11.93       15.83      1.76 o 
  -5  -5   5       30.71       32.82      2.10 o 
  -4  -5   5        2.89        3.35      1.12 o 
  -3  -5   5      174.00      177.95      4.33 o 
  -2  -5   5      114.78      126.60      3.42 o 
  -1  -5   5       20.03       14.57      2.46 o 
   0  -5   5       27.32       21.40      2.04 o 
   1  -5   5        9.28        5.02      1.30 o 
   2  -5   5        1.43        0.52      1.18 o 
   3  -5   5       35.28       35.62      2.31 o 
   4  -5   5      184.42      135.95      4.19 o 
   5  -5   5       26.17       25.77      2.00 o 
   6  -5   5       14.10       11.31      1.51 o 
   7  -5   5      165.27      159.82      4.49 o 
   8  -5   5        8.81       11.28      1.70 o 
   9  -5   5       32.29       30.12      2.43 o 
  10  -5   5        0.67       -0.35      1.58 o 
  11  -5   5       79.04       74.43      5.32 o 
 -12  -4   5        5.51       11.78      3.92 o 
 -11  -4   5       44.65       47.49     12.60 o 
 -10  -4   5       78.69       75.52      5.70 o 
  -9  -4   5       89.89      107.64      6.35 o 
  -8  -4   5       30.53       21.33      4.51 o 
  -7  -4   5        9.29        4.18      1.34 o 
  -6  -4   5       70.33       66.20      2.88 o 
  -5  -4   5      111.57      129.59      3.69 o 
  -4  -4   5      217.96      217.40      4.74 o 
  -3  -4   5        4.47        4.08      1.74 o 
  -2  -4   5      221.49      246.39      5.36 o 
  -1  -4   5       17.43       16.40      1.37 o 
   0  -4   5      368.65      389.96      7.33 o 
   1  -4   5      130.78      118.66      5.90 o 
   2  -4   5      117.69      129.39      7.55 o 
   3  -4   5      101.52      108.35      3.68 o 
   4  -4   5       74.45       66.98      2.54 o 
   5  -4   5        3.55        4.56      1.10 o 
   6  -4   5      120.36      107.30      2.96 o 
   7  -4   5       54.88       48.98      2.32 o 
   8  -4   5       78.30       81.75      3.42 o 
   9  -4   5        0.31        0.25      1.36 o 
  10  -4   5        0.05        0.02      1.75 o 
  11  -4   5        1.48       -2.23      4.09 o 
 -12  -3   5      167.07      167.36      8.01 o 
 -11  -3   5       11.26        9.02      3.17 o 
 -10  -3   5       13.51       14.47      2.33 o 
  -9  -3   5       22.23       29.21      2.60 o 
  -8  -3   5       30.34       34.57      2.77 o 
  -7  -3   5        0.00       -0.89      1.07 o 
  -6  -3   5        3.91        2.71      0.99 o 
  -5  -3   5       34.75       35.90      1.74 o 
  -4  -3   5      166.15      182.68      3.39 o 
  -3  -3   5       21.15       18.43      0.97 o 
  -2  -3   5     1164.16     1245.04     17.98 o 
  -1  -3   5      762.60      774.34     11.66 o 
   0  -3   5      148.79      170.41      4.31 o 
   1  -3   5      112.55      105.98      2.83 o 
   2  -3   5       18.00       17.38      1.47 o 
   3  -3   5       24.37       18.96      1.39 o 
   4  -3   5       38.64       48.01      2.18 o 
   5  -3   5       61.62       71.09      2.29 o 
   6  -3   5       15.83        9.32      1.19 o 
   7  -3   5        3.91        3.15      1.04 o 
   8  -3   5       42.00       41.13      2.37 o 
   9  -3   5       28.87       28.19      2.15 o 
  10  -3   5       39.61       51.22      3.99 o 
  11  -3   5       35.24       39.69      6.62 o 
  12  -3   5       12.11       16.19      5.19 o 
 -12  -2   5       15.30       11.77      2.64 o 
 -11  -2   5        8.74        9.24      2.37 o 
 -10  -2   5       47.45       50.42      3.44 o 
  -9  -2   5       57.36       56.57      4.48 o 
  -8  -2   5      463.39      470.86      8.37 o 
  -7  -2   5      212.62      194.84      4.09 o 
  -6  -2   5        8.73        7.04      1.03 o 
  -5  -2   5      108.82      118.13      2.76 o 
  -4  -2   5      385.06      358.23      5.13 o 
  -3  -2   5      882.70      898.74     10.39 o 
  -2  -2   5       57.01       81.40      1.62 o 
  -1  -2   5     2012.31     2065.13     25.57 o 
   0  -2   5       50.77       78.19      2.04 o 
   1  -2   5        5.56        3.08      0.54 o 
   2  -2   5       97.74       88.08      2.09 o 
   3  -2   5       27.10       21.95      1.06 o 
   4  -2   5        5.83        4.11      0.98 o 
   5  -2   5       27.01       32.88      1.60 o 
   6  -2   5       22.00       20.29      1.44 o 
   7  -2   5       11.19        6.45      1.17 o 
   8  -2   5       10.72       10.83      1.48 o 
   9  -2   5        0.59       -1.13      1.13 o 
  10  -2   5       62.24       74.30      4.69 o 
  11  -2   5      118.63      119.71      6.98 o 
  12  -2   5        0.00       -2.98      3.74 o 
 -12  -1   5       32.08       50.50      5.25 o 
 -11  -1   5        7.61        5.99      2.31 o 
 -10  -1   5        8.11       12.37      1.98 o 
  -9  -1   5       34.02       32.32      2.31 o 
  -8  -1   5        3.48        4.24      1.28 o 
  -7  -1   5        5.27        2.77      1.18 o 
  -6  -1   5      182.92      194.95      3.66 o 
  -4  -1   5        5.50        2.00      0.68 o 
  -3  -1   5     1238.06     1347.83     17.59 o 
  -2  -1   5      135.09      169.71      3.06 o 
  -1  -1   5        3.54        1.99      0.43 o 
   0  -1   5       23.45       23.57      1.75 o 
   1  -1   5      223.90      196.61      3.46 o 
   2  -1   5        6.71       13.25      0.91 o 
   3  -1   5       49.77       62.44      1.71 o 
   4  -1   5        5.32        4.75      0.66 o 
   5  -1   5       99.25      111.34      2.30 o 
   6  -1   5      144.11      159.58      3.01 o 
   7  -1   5        9.14        9.27      1.09 o 
   8  -1   5       76.57       79.01      2.51 o 
   9  -1   5       19.43       23.66      2.81 o 
  10  -1   5        7.07        8.61      2.82 o 
  11  -1   5       11.97       17.06      3.37 o 
  12  -1   5        0.47       -3.09      3.42 o 
 -12   0   5       60.97       59.07      4.72 o 
 -11   0   5      122.87      102.76      5.53 o 
 -10   0   5       21.75       19.10      3.38 o 
  -9   0   5      147.15      132.59      4.55 o 
  -8   0   5      133.44      128.76      3.73 o 
  -7   0   5       84.84       81.35      2.46 o 
  -6   0   5      100.77      105.17      2.38 o 
  -5   0   5       81.00       83.45      1.96 o 
  -4   0   5        5.13       12.11      0.82 o 
  -3   0   5       35.49       35.92      1.61 o 
  -2   0   5      245.13      247.43      4.46 o 
  -1   0   5     1169.37     1204.82     14.19 o 
   0   0   5      584.37      654.34      7.99 o 
   1   0   5        6.02        6.09      0.59 o 
   2   0   5       35.63       37.15      1.53 o 
   3   0   5      227.36      204.88      3.82 o 
   4   0   5       13.22       17.74      1.06 o 
   5   0   5      253.42      269.30      3.72 o 
   6   0   5      226.23      253.45      4.22 o 
   7   0   5      289.36      283.74      4.76 o 
   8   0   5       39.11       41.51      2.15 o 
   9   0   5       26.70       28.83      2.92 o 
  10   0   5        2.62        1.91      1.59 o 
  11   0   5        1.57        4.12      2.59 o 
  12   0   5        1.16        4.58      3.66 o 
  13   0   5       13.51        7.30      4.18 o 
 -12   1   5        9.65        7.55      2.90 o 
 -11   1   5       52.36       48.92      5.48 o 
 -10   1   5        3.58       -0.48      1.75 o 
  -9   1   5       51.07       53.33      4.06 o 
  -8   1   5        2.33        4.03      1.10 o 
  -7   1   5      298.02      309.56      5.42 o 
  -6   1   5      105.98      103.32      3.11 o 
  -5   1   5       51.10       62.25      1.86 o 
  -4   1   5      230.34      233.09      3.68 o 
  -3   1   5        8.86        5.23      0.71 o 
  -2   1   5      135.98      121.49      3.27 o 
  -1   1   5      521.99      525.12      8.16 o 
   0   1   5     2387.76     2382.09     33.50 o 
   1   1   5      157.39      143.55      4.74 o 
   2   1   5      143.61      145.86      2.80 o 
   3   1   5      275.67      245.28      3.35 o 
   4   1   5     1947.26     2105.33     24.85 o 
   5   1   5       41.56       49.77      1.81 o 
   6   1   5       79.30       81.73      2.89 o 
   7   1   5      464.42      456.94      9.59 o 
   8   1   5      453.12      478.67      9.10 o 
   9   1   5        4.64        4.08      1.59 o 
  10   1   5       33.69       33.24      2.66 o 
  11   1   5       59.60       60.63      3.64 o 
  12   1   5        6.70        2.15      3.44 o 
  13   1   5        0.49        9.54      4.28 o 
 -12   2   5        0.87        4.74      4.22 o 
 -11   2   5        0.07       -0.36      2.24 o 
 -10   2   5       13.35        9.31      2.21 o 
  -9   2   5      108.75      103.39      3.98 o 
  -8   2   5       15.67       18.37      1.84 o 
  -7   2   5       66.21       64.57      2.84 o 
  -6   2   5      170.37      173.17      4.21 o 
  -5   2   5      681.20      696.20     10.96 o 
  -4   2   5       88.41       83.24      2.51 o 
  -3   2   5      213.08      264.39      5.53 o 
  -2   2   5     1260.20     1220.04     19.83 o 
  -1   2   5      160.55      154.99      4.12 o 
   2   2   5      355.13      334.60      8.88 o 
   3   2   5     2297.45     2537.71     34.00 o 
   4   2   5      127.45      143.97      3.87 o 
   5   2   5     1427.34     1538.30     29.78 o 
   6   2   5      632.49      636.55      9.55 o 
   7   2   5      403.00      408.01      7.08 o 
   8   2   5       34.76       39.20      2.64 o 
   9   2   5       12.18       10.74      1.84 o 
  10   2   5      126.03      126.39      4.76 o 
  11   2   5        0.41        0.21      1.72 o 
  12   2   5        0.82       -1.76      1.76 o 
  13   2   5        0.08        0.64      3.59 o 
 -12   3   5        0.00       -3.47      4.47 o 
 -11   3   5        3.03        1.16      2.05 o 
 -10   3   5       61.97       60.67      3.36 o 
  -9   3   5        5.59        5.00      1.51 o 
  -8   3   5        6.03        4.37      1.52 o 
  -7   3   5        3.42        6.34      1.32 o 
  -6   3   5       50.18       40.30      2.21 o 
  -5   3   5        0.56       -0.06      0.84 o 
  -4   3   5     1014.46      983.59     17.06 o 
  -3   3   5       97.38      106.12      3.49 o 
  -2   3   5      751.97      737.78     12.53 o 
  -1   3   5     2021.38     2053.98     37.78 o 
   1   3   5       86.66       36.48      2.54 o 
   2   3   5        4.36        0.24      0.90 o 
   3   3   5      218.80      260.81      5.86 o 
   4   3   5      541.10      564.43     10.95 o 
   5   3   5       16.42       19.13      1.19 o 
   6   3   5        0.20        2.49      1.06 o 
   7   3   5     1577.18     1619.25     22.83 o 
   8   3   5      156.54      159.95      4.96 o 
   9   3   5       46.00       39.37      3.61 o 
  10   3   5       51.47       49.85      3.15 o 
  11   3   5       25.21       27.84      3.06 o 
  12   3   5       15.23       12.29      5.02 o 
  13   3   5       37.53       47.55      5.67 o 
 -12   4   5        0.41       -0.55      4.12 o 
 -11   4   5        4.18        3.40      1.76 o 
 -10   4   5        0.02        0.01      1.43 o 
  -9   4   5        2.85        2.28      1.38 o 
  -8   4   5      145.36      130.46      4.48 o 
  -7   4   5        0.16        1.06      1.24 o 
  -6   4   5       77.42       89.54      3.55 o 
  -5   4   5      507.13      506.05      8.94 o 
  -4   4   5      148.15      117.17      6.12 o 
  -3   4   5       58.19       71.58      2.76 o 
  -2   4   5      926.33      906.86     15.02 o 
  -1   4   5      548.78      601.28      9.01 o 
   0   4   5        0.10        0.15      0.46 o 
   1   4   5      385.86      401.89      6.35 o 
   2   4   5      348.04      384.32      9.96 o 
   3   4   5       46.99       34.81      3.80 o 
   4   4   5      123.08      150.62      4.34 o 
   5   4   5       60.60       70.82      2.58 o 
   6   4   5      180.36      185.09      7.25 o 
   7   4   5       79.20       80.46      3.71 o 
   8   4   5       38.60       47.18      2.32 o 
   9   4   5       71.61       70.80      4.89 o 
  10   4   5        5.25        4.04      2.33 o 
  11   4   5        0.22       -0.91      2.17 o 
  12   4   5       20.30       19.35      5.13 o 
  13   4   5        9.18        7.91      3.69 o 
 -12   5   5       21.12       25.24      4.31 o 
 -11   5   5        9.20       10.43      2.34 o 
 -10   5   5        5.87        5.15      1.93 o 
  -9   5   5       21.76       26.87      2.72 o 
  -8   5   5       61.47       57.69      3.50 o 
  -7   5   5       72.90       73.10      3.78 o 
  -6   5   5      363.33      320.17      6.67 o 
  -5   5   5      329.25      296.49      7.30 o 
  -3   5   5       10.20        9.02      1.07 o 
  -2   5   5       13.89       12.49      0.79 o 
  -1   5   5      792.18      824.41     10.23 o 
   0   5   5      396.36      406.16      5.41 o 
   1   5   5       49.21       70.47      1.48 o 
   2   5   5      108.23       98.06      2.61 o 
   3   5   5      359.20      390.66     10.82 o 
   4   5   5      358.43      379.87     10.45 o 
   5   5   5      330.33      351.93      7.93 o 
   6   5   5      160.84      168.15      6.13 o 
   7   5   5      267.57      273.53      7.18 o 
   8   5   5      137.60      145.12      5.20 o 
   9   5   5        5.22        0.22      1.50 o 
  10   5   5        8.69        9.26      2.64 o 
  11   5   5       77.09       82.54      6.06 o 
  12   5   5        0.42       -2.30      2.30 o 
  13   5   5        8.64        7.11      3.60 o 
 -11   6   5       59.76       72.74      5.29 o 
 -10   6   5        1.25        1.00      1.74 o 
  -9   6   5        0.29       -0.95      1.46 o 
  -8   6   5       40.31       45.46      3.23 o 
  -7   6   5       50.10       47.24      2.80 o 
  -6   6   5       25.99       29.74      2.11 o 
  -5   6   5      615.11      560.19      9.87 o 
  -4   6   5        1.55        1.86      1.01 o 
  -3   6   5       28.49       25.55      1.33 o 
  -2   6   5      230.42      227.87      3.60 o 
  -1   6   5      234.57      232.35      4.51 o 
   0   6   5      457.27      488.22      7.33 o 
   1   6   5       21.58       33.45      1.43 o 
   2   6   5      225.10      249.18      4.76 o 
   3   6   5        0.73        1.22      0.69 o 
   4   6   5       57.88       51.71      4.80 o 
   5   6   5       23.86       24.45      4.20 o 
   6   6   5        0.77       -0.17      1.53 o 
   7   6   5       92.62       89.83      4.10 o 
   8   6   5       42.62       37.72      2.99 o 
   9   6   5       25.63       24.28      3.18 o 
  10   6   5       61.39       66.38      5.20 o 
  11   6   5      158.11      165.32      7.93 o 
  12   6   5       11.73        7.96      3.04 o 
 -11   7   5       44.46       43.42      8.19 o 
 -10   7   5       54.31       64.34      4.31 o 
  -9   7   5      114.64      127.93      5.21 o 
  -8   7   5       79.70       79.74      3.75 o 
  -7   7   5        2.30        2.68      1.30 o 
  -6   7   5       34.06       31.53      2.25 o 
  -5   7   5      123.84      121.48      3.69 o 
  -4   7   5       16.87       13.03      1.48 o 
  -3   7   5        8.26        8.46      1.11 o 
  -2   7   5      161.76      156.67      3.78 o 
  -1   7   5       93.22      107.03      2.74 o 
   0   7   5        4.58        4.01      0.87 o 
   1   7   5        0.11        0.16      1.02 o 
   2   7   5      315.23      309.69      5.93 o 
   3   7   5      422.42      438.87     11.68 o 
   4   7   5       64.15       71.19      6.52 o 
   5   7   5       46.28       48.61      6.17 o 
   6   7   5      307.96      310.88     10.19 o 
   7   7   5       67.55       57.00      4.68 o 
   8   7   5        0.04       -0.15      1.51 o 
   9   7   5       43.91       48.74      3.61 o 
  10   7   5        9.39       14.02      2.75 o 
  11   7   5       19.48       17.56      3.65 o 
  12   7   5       24.13       14.36      4.44 o 
 -10   8   5        2.48        2.62      2.36 o 
  -9   8   5        0.14       -1.54      1.54 o 
  -8   8   5       48.54       48.68      3.22 o 
  -7   8   5        0.06       -0.78      1.20 o 
  -6   8   5       20.44       19.45      2.11 o 
  -5   8   5       62.52       54.67      2.74 o 
  -4   8   5        0.03       -0.27      0.86 o 
  -3   8   5        3.10        2.69      0.89 o 
  -2   8   5       20.60       18.65      1.51 o 
  -1   8   5       14.95       22.15      1.44 o 
   0   8   5       56.70       65.34      2.10 o 
   1   8   5      765.93      812.32     12.96 o 
   2   8   5        1.58        2.05      0.66 o 
   3   8   5      330.54      326.59      9.77 o 
   4   8   5      115.31      116.84      5.43 o 
   5   8   5       15.80       15.12      2.71 o 
   6   8   5       27.60       23.84      3.10 o 
   7   8   5      134.12      144.43      6.80 o 
   8   8   5       15.29       14.27      2.98 o 
   9   8   5       66.31       67.98      6.72 o 
  10   8   5       60.13       58.02      5.03 o 
  11   8   5       29.41       24.66      5.14 o 
  12   8   5       43.15       37.91      6.31 o 
 -10   9   5        4.19        0.19      2.98 o 
  -9   9   5        5.18        2.17      2.87 o 
  -8   9   5      116.89      131.30      4.74 o 
  -7   9   5        6.89        7.26      1.74 o 
  -6   9   5      140.63      155.70      4.67 o 
  -5   9   5        2.88        2.21      1.26 o 
  -4   9   5        2.16        3.98      1.13 o 
  -3   9   5        3.13        2.18      1.01 o 
  -2   9   5        8.60        7.18      1.25 o 
  -1   9   5        2.33        2.32      0.92 o 
   0   9   5        3.52        1.89      0.92 o 
   1   9   5      106.73      119.56      3.18 o 
   2   9   5       75.83       72.44      4.33 o 
   3   9   5       43.74       44.84      4.64 o 
   4   9   5       16.36       13.61      2.11 o 
   5   9   5       16.50       13.42      2.98 o 
   6   9   5      123.46      118.53      5.03 o 
   7   9   5      146.32      156.54      9.38 o 
   8   9   5       13.75       19.35      3.49 o 
   9   9   5        5.36       -0.41      2.47 o 
  10   9   5        7.26        5.90      3.08 o 
  11   9   5       21.28       27.07      4.05 o 
  -9  10   5        3.97       -2.58      4.36 o 
  -8  10   5        3.93        9.26      2.02 o 
  -7  10   5       52.42       58.18      3.48 o 
  -6  10   5       44.26       45.26      2.95 o 
  -5  10   5       20.06       17.45      1.90 o 
  -4  10   5        0.58        0.11      1.36 o 
  -3  10   5       83.85       88.45      3.59 o 
  -2  10   5       41.45       39.32      2.14 o 
  -1  10   5      148.69      149.08      3.52 o 
   0  10   5      138.79      154.90      3.51 o 
   1  10   5       22.12       27.60      2.04 o 
   2  10   5      160.37      148.92      6.33 o 
   3  10   5      196.69      203.04      6.04 o 
   4  10   5       12.99       11.50      1.95 o 
   5  10   5       16.19       12.92      2.48 o 
   6  10   5       17.13       18.98      4.56 o 
   7  10   5       91.73       99.54      6.01 o 
   8  10   5        5.05        5.03      2.69 o 
   9  10   5       15.92       17.46      3.68 o 
  10  10   5        8.24        5.16      3.82 o 
  11  10   5        3.34        6.66      4.45 o 
  -8  11   5        1.91        6.19      2.43 o 
  -7  11   5       69.85       65.65      3.81 o 
  -6  11   5       19.89       25.26      2.45 o 
  -5  11   5        9.33        8.91      1.84 o 
  -4  11   5        0.82       -0.01      1.09 o 
  -3  11   5       16.66       14.88      2.05 o 
  -2  11   5        0.14        0.56      1.20 o 
  -1  11   5        0.04        0.21      1.08 o 
   0  11   5       32.04       40.33      2.14 o 
   1  11   5       30.26       29.19      3.48 o 
   2  11   5        5.02        2.33      1.61 o 
   3  11   5       12.68       14.91      2.35 o 
   4  11   5        5.93        6.29      2.00 o 
   5  11   5        1.77        2.75      3.71 o 
   6  11   5        1.81       -0.90      1.70 o 
   7  11   5       33.31       36.42      4.42 o 
   8  11   5       13.84        9.70      3.09 o 
   9  11   5      113.08      115.49      9.87 o 
  10  11   5        0.65       -3.26      3.26 o 
  -7  12   5        0.59        0.56      2.35 o 
  -6  12   5       43.25       44.09      3.99 o 
  -5  12   5       31.45       38.82      3.90 o 
  -4  12   5       57.40       63.85      3.97 o 
  -3  12   5        0.02        0.21      1.91 o 
  -2  12   5       77.19       80.34      4.30 o 
  -1  12   5      110.54      129.51      4.32 o 
   0  12   5       46.35       43.60      3.58 o 
   1  12   5        0.85        3.71      3.16 o 
   2  12   5        5.30        3.12      1.58 o 
   3  12   5       23.83       27.40      3.07 o 
   4  12   5      104.31       99.15     10.09 o 
   5  12   5        6.83        9.13      4.80 o 
   6  12   5       15.56       10.65      3.39 o 
   7  12   5       15.63       12.07      3.13 o 
   8  12   5        9.44       11.46      4.15 o 
   9  12   5       12.12        6.78      4.31 o 
  -6  13   5        0.04       -0.48      2.12 o 
  -5  13   5       10.23        6.95      2.53 o 
  -4  13   5        4.61        3.92      1.56 o 
  -3  13   5       39.60       42.50      4.21 o 
  -2  13   5       41.52       47.39      3.64 o 
  -1  13   5       27.33       35.20      8.56 o 
   0  13   5       62.01       67.81      8.53 o 
   1  13   5      271.54      315.29     17.03 o 
   2  13   5       57.32       60.24      3.99 o 
   3  13   5       31.49       36.06      3.60 o 
   4  13   5       43.88       43.01      4.20 o 
   5  13   5        0.22        2.48      2.09 o 
   6  13   5       21.19       19.54      4.48 o 
   7  13   5       40.23       37.09      5.91 o 
   8  13   5        0.07       -2.13      2.77 o 
  -4  14   5        0.33        1.15      1.96 o 
  -3  14   5       40.62       44.74      4.58 o 
   1  14   5        7.33        1.46      3.82 o 
   2  14   5       26.59       26.07      6.86 o 
   3  14   5       48.18       54.75      5.22 o 
   4  14   5        1.87        1.01      2.41 o 
   5  14   5        0.80       -2.33      2.33 o 
   6  14   5        0.07       -1.14      2.62 o 
   2  15   5       18.61       21.85      3.28 o 
   3  15   5      102.02      111.89      7.26 o 
  -5 -11   6       17.92       28.05      6.01 o 
  -4 -11   6        1.36        0.64      3.02 o 
  -3 -11   6        0.78       -2.39      2.39 o 
  -2 -11   6       71.62       72.18      6.02 o 
  -1 -11   6        1.48        2.99      1.99 o 
   0 -11   6       19.95       15.53      4.29 o 
   1 -11   6        4.67       -0.58      1.78 o 
   2 -11   6        4.49       -1.85      1.85 o 
   3 -11   6       84.74       85.48      8.66 o 
   4 -11   6        5.72        6.32      3.58 o 
  -7 -10   6        0.43        5.92      4.27 o 
  -6 -10   6      117.79      119.10      7.99 o 
  -5 -10   6        0.72        0.95      2.76 o 
  -4 -10   6      118.57      132.57      6.34 o 
  -3 -10   6       34.41       36.65      4.48 o 
  -2 -10   6       29.53       39.14      3.71 o 
  -1 -10   6        1.75        0.83      1.78 o 
   0 -10   6       26.47       28.80      3.31 o 
   1 -10   6        0.10        2.20      1.97 o 
   2 -10   6        1.43        0.44      1.84 o 
   3 -10   6        8.45        6.77      2.34 o 
   4 -10   6       74.32       88.10      5.28 o 
   5 -10   6       34.68       40.11      6.08 o 
   6 -10   6        0.30        1.13      3.01 o 
  -8  -9   6      141.19      186.99      9.15 o 
  -7  -9   6      108.71      123.20      6.90 o 
  -6  -9   6       27.65       26.73      3.70 o 
  -5  -9   6        2.18       -1.90      1.90 o 
  -4  -9   6       12.86       11.01      2.55 o 
  -3  -9   6       28.36       29.20      3.07 o 
  -2  -9   6        1.36        2.42      1.87 o 
  -1  -9   6        1.68        0.37      1.78 o 
   0  -9   6      184.20      167.92     15.01 o 
   1  -9   6      100.55       91.30      4.97 o 
   2  -9   6       11.72       10.86      2.33 o 
   3  -9   6        3.69        3.15      2.33 o 
   4  -9   6       71.43       67.15      7.23 o 
   5  -9   6      197.39      202.41      6.54 o 
   6  -9   6        2.10        2.38      1.88 o 
   7  -9   6        0.96       -0.50      2.57 o 
  -9  -8   6        0.03        4.99      4.77 o 
  -8  -8   6        2.97       -2.29      2.29 o 
  -7  -8   6        3.76        2.53      1.95 o 
  -6  -8   6       11.87       14.90      2.86 o 
  -5  -8   6        3.32        5.24      2.50 o 
  -4  -8   6      154.00      164.66      9.17 o 
  -3  -8   6       57.17       68.36      3.89 o 
  -2  -8   6        4.35        3.27      1.65 o 
  -1  -8   6       20.83       13.65      2.31 o 
   0  -8   6       61.26       54.68      4.29 o 
   1  -8   6       24.22       24.47      2.76 o 
   2  -8   6       40.36       39.41      3.39 o 
   3  -8   6       26.16       30.52      3.08 o 
   4  -8   6       12.37       12.04      2.29 o 
   5  -8   6       10.83        4.89      1.86 o 
   6  -8   6       25.86       27.52      2.89 o 
   7  -8   6      170.50      167.84      8.99 o 
   8  -8   6        9.94       12.14      2.54 o 
 -10  -7   6      187.31      193.95     11.95 o 
  -9  -7   6      125.09      137.19     26.12 o 
  -8  -7   6        0.15       -2.67      2.67 o 
  -7  -7   6       14.53       12.58      2.36 o 
  -6  -7   6        0.09       -0.64      1.54 o 
  -5  -7   6       13.09       10.75      2.35 o 
  -4  -7   6      222.53      218.27      8.28 o 
  -3  -7   6      103.76      118.45     10.59 o 
  -2  -7   6      280.07      287.63      7.18 o 
  -1  -7   6        0.24       -1.04      1.31 o 
   0  -7   6      265.02      270.24      7.78 o 
   1  -7   6       26.61       29.61      3.82 o 
   2  -7   6       57.29       53.18      4.95 o 
   3  -7   6      157.53      143.57      5.47 o 
   4  -7   6        1.26        2.45      1.60 o 
   5  -7   6        2.89        2.97      2.15 o 
   6  -7   6       18.77       18.03      2.38 o 
   7  -7   6        0.11        0.83      1.57 o 
   8  -7   6        3.50        4.04      1.81 o 
   9  -7   6       54.48       61.82      3.90 o 
 -10  -6   6       29.92       28.77      4.48 o 
  -9  -6   6        1.80       -0.86      2.76 o 
  -8  -6   6        7.93        5.83      3.49 o 
  -7  -6   6        0.96        1.20      1.64 o 
  -6  -6   6       64.43       61.05      3.53 o 
  -5  -6   6       21.87       20.27      1.99 o 
  -4  -6   6        6.79        5.06      2.05 o 
  -3  -6   6        7.70        4.53      1.93 o 
  -2  -6   6      312.60      304.60      7.24 o 
  -1  -6   6      620.75      655.67     14.46 o 
   0  -6   6      118.40      107.65      4.44 o 
   1  -6   6      119.37      110.03      4.47 o 
   2  -6   6      134.65      147.09      5.24 o 
   3  -6   6      591.30      539.87     15.14 o 
   4  -6   6      114.23      112.98      4.78 o 
   5  -6   6      174.46      148.78      4.94 o 
   6  -6   6        8.04        6.74      1.77 o 
   7  -6   6      107.14      108.17      4.16 o 
   8  -6   6      106.32      112.07      4.42 o 
   9  -6   6        2.69        3.60      1.88 o 
  10  -6   6       48.81       53.19      7.25 o 
 -11  -5   6       49.57       51.54      6.48 o 
 -10  -5   6       31.16       24.27      4.03 o 
  -9  -5   6       60.78       76.01     12.27 o 
  -8  -5   6       18.49       12.87      3.20 o 
  -7  -5   6        6.58        6.40      1.71 o 
  -6  -5   6        8.25       10.04      1.64 o 
  -5  -5   6        9.18       13.23      1.65 o 
  -4  -5   6        1.86        1.34      1.10 o 
  -3  -5   6      163.18      160.73      5.28 o 
  -2  -5   6      427.04      459.71      8.11 o 
  -1  -5   6        6.60        8.19      1.43 o 
   0  -5   6       18.15       21.12      2.23 o 
   1  -5   6        4.33        4.66      1.47 o 
   2  -5   6       43.03       41.93      3.43 o 
   3  -5   6       37.37       26.02      3.55 o 
   4  -5   6       71.48       60.71      3.71 o 
   5  -5   6       39.56       36.35      2.37 o 
   6  -5   6        0.84       -0.95      1.10 o 
   7  -5   6       11.03       10.75      1.60 o 
   8  -5   6        3.28        2.38      1.31 o 
   9  -5   6        9.72        6.48      1.70 o 
  10  -5   6        4.77        4.10      1.72 o 
  11  -5   6        1.83       -4.09      4.09 o 
 -11  -4   6        0.19       -2.50      2.50 o 
 -10  -4   6       56.10       46.26      4.76 o 
  -9  -4   6        6.53        9.13      2.88 o 
  -8  -4   6        3.47        0.34      2.28 o 
  -7  -4   6       33.74       26.78      2.50 o 
  -6  -4   6        6.57        8.42      1.48 o 
  -5  -4   6       58.82       59.21      3.04 o 
  -4  -4   6       25.04       21.17      1.72 o 
  -3  -4   6       64.30       64.79      2.73 o 
  -2  -4   6      867.00      913.83     14.00 o 
  -1  -4   6      681.40      691.07     12.08 o 
   0  -4   6       97.33      108.27      5.12 o 
   1  -4   6        3.35        3.34      1.10 o 
   2  -4   6      862.43      871.90     14.64 o 
   3  -4   6       65.04       79.68      2.71 o 
   4  -4   6       35.19       30.83      1.97 o 
   5  -4   6       69.32       47.12      2.27 o 
   6  -4   6      107.90       97.89      2.89 o 
   7  -4   6       20.27       20.47      1.71 o 
   8  -4   6        2.85        1.77      1.20 o 
   9  -4   6        1.11        0.79      1.34 o 
  10  -4   6       48.63       51.45      3.39 o 
  11  -4   6        4.78       -3.33     12.01 o 
 -12  -3   6      127.30      144.59      9.04 o 
 -11  -3   6       50.88       55.23      5.03 o 
 -10  -3   6      491.15      534.01     11.88 o 
  -9  -3   6        0.25       -1.46      1.63 o 
  -8  -3   6       34.93       39.40      2.94 o 
  -7  -3   6        0.20       -1.55      1.55 o 
  -6  -3   6      220.86      224.20      4.44 o 
  -5  -3   6       53.31       55.18      2.52 o 
  -4  -3   6      308.64      344.93      5.65 o 
  -3  -3   6      233.90      249.96      4.67 o 
  -2  -3   6      262.86      275.16      4.55 o 
  -1  -3   6       75.44       75.00      2.82 o 
   0  -3   6      174.26      207.12      6.18 o 
   1  -3   6      477.16      502.04      8.94 o 
   2  -3   6      101.78      128.66      4.56 o 
   3  -3   6        0.04        0.48      0.80 o 
   4  -3   6       61.89       62.71      2.57 o 
   5  -3   6      155.15      113.70      3.09 o 
   6  -3   6       35.12       37.62      1.92 o 
   7  -3   6       56.95       55.09      2.39 o 
   8  -3   6       17.85       12.83      1.55 o 
   9  -3   6        1.19        1.07      1.65 o 
  10  -3   6        8.27        3.45      2.49 o 
  11  -3   6       65.76       65.98      7.56 o 
  12  -3   6        0.36       -2.13      4.02 o 
 -12  -2   6       76.70       82.58      7.16 o 
 -11  -2   6       29.04       28.55      3.01 o 
 -10  -2   6      232.84      240.15     11.23 o 
  -9  -2   6        9.96       11.87      2.17 o 
  -8  -2   6      198.35      232.91      5.85 o 
  -7  -2   6       11.63        8.19      1.59 o 
  -6  -2   6      158.78      171.68      3.69 o 
  -5  -2   6       68.79       69.06      2.17 o 
  -4  -2   6      538.10      604.87      8.59 o 
  -3  -2   6      519.27      560.41      6.98 o 
  -2  -2   6      277.23      325.70      4.35 o 
  -1  -2   6       49.27       38.03      1.39 o 
   0  -2   6       15.05       15.44      0.94 o 
   1  -2   6      557.57      589.12      8.10 o 
   2  -2   6       62.09       44.58      1.57 o 
   3  -2   6       17.85       20.42      1.15 o 
   4  -2   6        1.25        2.45      0.94 o 
   5  -2   6       18.22       15.25      1.38 o 
   6  -2   6      212.27      220.97      4.20 o 
   7  -2   6       62.81       50.80      2.25 o 
   8  -2   6        0.50       -0.14      1.20 o 
   9  -2   6       88.10       89.20      4.73 o 
  10  -2   6       10.74        4.45      3.63 o 
  11  -2   6       17.40       17.82      4.94 o 
  12  -2   6        1.56        0.75      4.15 o 
 -12  -1   6       70.01       70.02      6.01 o 
 -11  -1   6      158.40      150.30      7.85 o 
 -10  -1   6        6.32        3.98      1.96 o 
  -9  -1   6       10.09        9.67      1.75 o 
  -8  -1   6        5.64        7.34      1.45 o 
  -7  -1   6       56.86       64.46      3.21 o 
  -6  -1   6        0.04        2.10      1.13 o 
  -5  -1   6       11.63       10.11      1.17 o 
  -4  -1   6      298.81      279.13      4.82 o 
  -3  -1   6       30.96       45.01      1.55 o 
  -2  -1   6      166.45      201.07      3.02 o 
  -1  -1   6     1063.91     1118.72     18.79 o 
   0  -1   6     1120.41     1212.69     14.36 o 
   1  -1   6      319.18      325.09      4.53 o 
   2  -1   6       14.08       16.76      1.01 o 
   3  -1   6      329.53      323.26      4.64 o 
   4  -1   6        1.48        1.04      0.83 o 
   5  -1   6       15.55       19.98      1.13 o 
   6  -1   6      328.46      342.41      5.71 o 
   7  -1   6      714.58      672.21      9.18 o 
   8  -1   6       53.20       47.65      2.04 o 
   9  -1   6        0.02       -1.94      1.94 o 
  10  -1   6      121.94      121.13      6.68 o 
  11  -1   6        0.25       -2.35      2.35 o 
  12  -1   6       14.88       14.34      4.67 o 
 -12   0   6       29.28       22.12      4.14 o 
 -11   0   6       96.45       98.59     10.09 o 
 -10   0   6       28.92       25.92      3.64 o 
  -9   0   6        0.42       -0.36      1.27 o 
  -8   0   6       52.60       48.66      2.50 o 
  -7   0   6       63.09       64.42      2.35 o 
  -6   0   6       26.93       28.64      1.73 o 
  -5   0   6      448.98      457.02      6.46 o 
  -4   0   6      170.28      155.25      3.02 o 
  -3   0   6      655.21      720.90     10.34 o 
  -2   0   6      233.54      238.23      4.39 o 
  -1   0   6      176.62      214.16      3.71 o 
   0   0   6      341.03      360.46      4.87 o 
   1   0   6      490.16      607.89      8.13 o 
   2   0   6      261.20      237.39      4.32 o 
   3   0   6        3.06        1.62      0.68 o 
   4   0   6       42.75       39.26      1.27 o 
   5   0   6      107.87       95.69      2.04 o 
   6   0   6       37.16       30.96      1.59 o 
   7   0   6        0.16       -0.76      0.76 o 
   8   0   6       39.85       42.52      3.67 o 
   9   0   6       40.70       39.16      2.80 o 
  10   0   6        2.54        3.07      1.89 o 
  11   0   6        0.30       -0.08      2.22 o 
  12   0   6        3.50       -2.10      3.17 o 
 -12   1   6        0.58       -2.20      3.05 o 
 -11   1   6        2.84        4.08      2.55 o 
 -10   1   6       95.34       89.20      4.50 o 
  -9   1   6       55.75       51.69      3.39 o 
  -8   1   6       54.12       57.55      2.38 o 
  -7   1   6       26.64       26.22      1.53 o 
  -6   1   6       97.28      105.25      2.72 o 
  -5   1   6       39.15       52.47      1.86 o 
  -4   1   6        9.28        9.45      0.98 o 
  -3   1   6       87.92      107.40      2.43 o 
  -2   1   6       48.62       72.88      2.00 o 
  -1   1   6     6884.28     7431.44     98.14 o 
   0   1   6        0.24        0.56      0.54 o 
   1   1   6       34.91       33.95      1.95 o 
   2   1   6       16.83       14.68      0.88 o 
   3   1   6        5.07       12.58      0.87 o 
   4   1   6      112.61      144.21      3.26 o 
   5   1   6      204.86      208.94      4.01 o 
   6   1   6       98.49       94.12      3.55 o 
   7   1   6        8.98       15.16      1.85 o 
   8   1   6       74.50       73.77      3.59 o 
   9   1   6       12.22       11.16      1.90 o 
  10   1   6      103.21      103.17      4.50 o 
  11   1   6        2.86        4.01      1.93 o 
  12   1   6       37.18       42.01      5.78 o 
  13   1   6       13.35       23.39      5.02 o 
 -12   2   6        7.14        8.81      3.64 o 
 -11   2   6       36.53       32.81      3.32 o 
 -10   2   6        2.23        1.42      1.87 o 
  -9   2   6        2.03        3.06      1.48 o 
  -8   2   6       51.76       53.41      2.85 o 
  -7   2   6      542.87      528.11      9.33 o 
  -6   2   6       14.13       13.98      1.59 o 
  -5   2   6       48.41       38.72      2.06 o 
  -4   2   6     1659.71     1690.46     21.93 o 
  -3   2   6      181.03      201.36      4.01 o 
  -2   2   6       29.23       35.39      1.84 o 
  -1   2   6     1142.64     1223.26     18.06 o 
   0   2   6     1035.41     1137.12     16.64 o 
   1   2   6      779.09      847.89     13.94 o 
   2   2   6      292.75      284.38      4.64 o 
   3   2   6       14.15       23.58      0.96 o 
   4   2   6      212.94      213.86      3.33 o 
   5   2   6        0.24        0.64      0.60 o 
   6   2   6       17.07       19.06      2.16 o 
   7   2   6      123.76      130.77      3.90 o 
   8   2   6        4.54        6.31      1.57 o 
   9   2   6        2.02        2.01      1.56 o 
  10   2   6       41.43       40.18      3.05 o 
  11   2   6       91.46       98.88      4.61 o 
  12   2   6       36.41       36.05      3.55 o 
  13   2   6       91.34       99.03      7.99 o 
 -12   3   6        4.40        5.03      4.46 o 
 -11   3   6        0.25       -1.96      1.96 o 
 -10   3   6       15.24       14.05      2.13 o 
  -9   3   6       67.27       60.96      3.22 o 
  -8   3   6      159.79      154.59      4.42 o 
  -7   3   6       14.29       19.21      1.83 o 
  -6   3   6       48.25       42.76      2.30 o 
  -5   3   6       47.47       49.35      2.20 o 
  -4   3   6       34.52       39.01      2.00 o 
  -3   3   6       29.03       35.63      2.39 o 
  -2   3   6     1447.12     1518.43     24.55 o 
  -1   3   6       17.53       41.86      1.64 o 
   0   3   6      271.59      271.42      4.76 o 
   1   3   6     1148.47     1178.81     22.15 o 
   2   3   6      571.78      551.74     11.16 o 
   3   3   6      841.87      950.82     17.13 o 
   4   3   6        0.90        0.42      0.49 o 
   5   3   6      140.82      133.32      2.97 o 
   6   3   6       19.30       18.76      1.57 o 
   7   3   6       12.13        9.42      1.41 o 
   8   3   6       14.44       14.61      1.85 o 
   9   3   6        0.15        0.15      1.48 o 
  10   3   6       28.86       29.21      2.59 o 
  11   3   6       19.40       21.31      2.54 o 
  12   3   6        0.08       -1.27      2.60 o 
  13   3   6        5.73        7.87      3.65 o 
 -12   4   6       26.61       19.08      5.31 o 
 -11   4   6       10.99        9.61      2.14 o 
 -10   4   6       20.43       25.17      2.46 o 
  -9   4   6       38.83       39.52      2.70 o 
  -8   4   6      581.67      532.85      9.68 o 
  -7   4   6       98.38       85.13      3.74 o 
  -6   4   6        4.72        0.73      1.22 o 
  -5   4   6      181.51      203.76      5.30 o 
  -4   4   6     1000.53      972.58     19.44 o 
  -3   4   6       91.12       78.79      2.88 o 
  -2   4   6      301.15      350.81      6.99 o 
  -1   4   6      124.98      137.85      2.74 o 
   0   4   6        4.28        7.86      1.01 o 
   1   4   6      728.92      637.30     30.93 o 
   2   4   6       66.90       77.37      2.72 o 
   3   4   6        3.19        3.61      0.92 o 
   4   4   6      466.85      488.02     10.05 o 
   5   4   6      154.54      170.01      4.85 o 
   6   4   6       16.28       23.02      2.96 o 
   7   4   6        3.94        2.30      1.01 o 
   8   4   6        1.74        1.06      1.08 o 
   9   4   6       10.96       15.18      2.70 o 
  10   4   6       77.05       73.99     11.96 o 
  11   4   6      180.50      174.81     14.36 o 
  12   4   6      205.56      190.46     10.11 o 
  13   4   6       12.08        7.97      3.66 o 
 -12   5   6        0.81       -0.44      4.11 o 
 -11   5   6        0.27        1.90      2.05 o 
 -10   5   6        0.18        1.17      1.62 o 
  -9   5   6       22.16       24.59      2.70 o 
  -8   5   6       76.75       72.50      3.99 o 
  -7   5   6      390.79      334.31      7.92 o 
  -6   5   6        0.12       -0.10      1.71 o 
  -5   5   6      139.52      135.62      3.86 o 
  -4   5   6       44.28       30.88      5.47 o 
  -2   5   6      254.63      280.88      4.17 o 
  -1   5   6        7.01        2.34      0.44 o 
   0   5   6        0.05        0.44      0.43 o 
   1   5   6        2.92        2.84      0.64 o 
   2   5   6       14.75       19.14      1.88 o 
   3   5   6      424.66      505.44     14.29 o 
   4   5   6      133.58      162.27      6.00 o 
   5   5   6        0.15        0.14      1.23 o 
   6   5   6       44.53       49.01      5.12 o 
   7   5   6       31.34       27.15      2.42 o 
   8   5   6      161.68      182.25      5.93 o 
   9   5   6        0.57        0.19      1.56 o 
  10   5   6       11.20        8.89      4.16 o 
  11   5   6       29.38       28.23      7.89 o 
  12   5   6        3.75        2.35      3.14 o 
 -11   6   6        1.58        2.31      2.18 o 
 -10   6   6        1.78       -0.58      1.72 o 
  -9   6   6        0.00        2.15      1.94 o 
  -8   6   6      137.23      122.50      5.15 o 
  -7   6   6       21.29       19.84      3.38 o 
  -6   6   6       89.49       83.41      3.26 o 
  -5   6   6       21.01       28.57      2.06 o 
  -4   6   6      140.94      152.16      4.00 o 
  -3   6   6       11.53       11.47      1.25 o 
  -2   6   6      295.67      277.21      4.23 o 
  -1   6   6      320.29      303.28      4.49 o 
   0   6   6       44.43       32.27      1.17 o 
   1   6   6      640.76      650.20      8.34 o 
   2   6   6      221.54      185.31      3.22 o 
   3   6   6        9.24       11.28      3.00 o 
   4   6   6      571.82      597.50     15.76 o 
   5   6   6      103.04      103.36      7.48 o 
   6   6   6      226.27      208.90      5.91 o 
   7   6   6       19.26       22.20      2.32 o 
   8   6   6       24.03       30.62      2.80 o 
   9   6   6        1.14        0.85      2.32 o 
  10   6   6      123.64      139.20      9.04 o 
  11   6   6       91.11       89.61      6.31 o 
  12   6   6        6.59        6.90      3.76 o 
 -11   7   6       11.27       10.10      4.34 o 
 -10   7   6        4.51        9.30      2.69 o 
  -9   7   6       96.43       92.97      4.81 o 
  -8   7   6        0.10       -0.25      1.39 o 
  -7   7   6        1.69        2.48      1.29 o 
  -6   7   6        0.33        0.70      1.16 o 
  -5   7   6      764.83      691.08     11.85 o 
  -4   7   6      386.18      386.37      7.33 o 
  -3   7   6        3.86        5.65      2.50 o 
  -2   7   6      103.67       97.64      3.14 o 
  -1   7   6      245.24      240.11      4.48 o 
   0   7   6       25.85       24.24      1.45 o 
   1   7   6      208.53      201.29      3.73 o 
   2   7   6       30.42       31.12      1.30 o 
   3   7   6        4.52        2.83      1.30 o 
   4   7   6       36.76       38.58      3.21 o 
   5   7   6        1.14        1.54      1.55 o 
   6   7   6        4.70        6.21      2.07 o 
   7   7   6        7.03        2.96      2.06 o 
   8   7   6        7.65        8.66      2.04 o 
   9   7   6       20.05       19.17      3.58 o 
  10   7   6      239.02      234.73     17.13 o 
  11   7   6        2.88        7.73      3.13 o 
  12   7   6       20.05       25.66      5.06 o 
 -10   8   6       36.87       40.07      4.03 o 
  -9   8   6       22.88       21.02      2.68 o 
  -8   8   6        0.10       -1.48      1.48 o 
  -7   8   6        0.57        0.40      1.26 o 
  -6   8   6        0.01        0.39      1.16 o 
  -5   8   6        5.13        4.36      1.27 o 
  -4   8   6       42.76       36.64      2.70 o 
  -3   8   6       57.07       73.46      4.47 o 
  -2   8   6        7.74        9.75      0.97 o 
  -1   8   6        5.82        6.14      1.12 o 
   0   8   6      535.16      539.45      8.41 o 
   1   8   6       12.16       18.87      0.94 o 
   2   8   6      103.87       95.87      2.65 o 
   3   8   6      261.07      272.57      7.08 o 
   4   8   6       17.90       15.16      2.25 o 
   5   8   6        9.69       15.16      3.08 o 
   6   8   6        1.09        0.32      2.33 o 
   7   8   6       31.36       21.23      5.68 o 
   8   8   6        7.31        5.22      2.54 o 
   9   8   6        5.19        7.01      2.33 o 
  10   8   6       20.24       19.33      2.97 o 
  11   8   6       62.88       70.81      7.76 o 
  12   8   6       34.98       29.98      5.68 o 
 -10   9   6        0.30       -1.75      2.48 o 
  -9   9   6        1.30        7.32      2.56 o 
  -8   9   6        3.75        6.43      2.12 o 
  -7   9   6       89.30       84.46      3.88 o 
  -6   9   6       47.67       47.19      3.54 o 
  -5   9   6      133.94      128.32      4.07 o 
  -4   9   6       54.62       58.42      2.72 o 
  -3   9   6        3.08        2.83      0.98 o 
  -2   9   6       23.38       23.27      1.76 o 
  -1   9   6       10.20        8.77      1.28 o 
   0   9   6       38.75       43.00      2.10 o 
   1   9   6        2.07        3.44      1.02 o 
   2   9   6      385.46      385.70      8.99 o 
   3   9   6      390.88      388.16     11.07 o 
   4   9   6       53.69       58.69      3.45 o 
   5   9   6       18.43       19.36      2.34 o 
   6   9   6       60.37       62.17      4.12 o 
   7   9   6        2.09       -1.07      1.60 o 
   8   9   6       54.09       46.59      4.01 o 
   9   9   6       92.20       97.12      7.27 o 
  10   9   6        0.58        0.02      2.68 o 
  11   9   6        0.63        2.45      2.63 o 
  -9  10   6       15.68       14.36      3.77 o 
  -8  10   6       38.76       46.35      3.95 o 
  -7  10   6       40.96       42.29      3.00 o 
  -6  10   6        9.04        6.51      1.63 o 
  -5  10   6        2.18        2.63      1.65 o 
  -4  10   6        0.17        1.35      1.08 o 
  -3  10   6       12.29        9.63      1.43 o 
  -2  10   6       11.04       11.85      1.69 o 
  -1  10   6       62.58       63.68      2.76 o 
   0  10   6        0.28        1.07      1.03 o 
   1  10   6        8.84        7.95      1.64 o 
   2  10   6        7.00        8.42      1.35 o 
   3  10   6      342.35      346.88      8.76 o 
   4  10   6       66.43       65.45      4.09 o 
   5  10   6        0.15       -1.28      1.28 o 
   6  10   6       69.58       65.18      4.04 o 
   7  10   6       39.24       43.07      4.60 o 
   8  10   6      104.47      115.06     13.43 o 
   9  10   6        0.64        1.69      2.60 o 
  10  10   6       29.27       38.84      7.02 o 
  11  10   6        9.02       16.77      5.36 o 
  -8  11   6        4.27        4.69      2.56 o 
  -7  11   6        0.89        3.44      2.06 o 
  -6  11   6        3.77        6.29      1.65 o 
  -5  11   6      202.54      219.49      7.26 o 
  -4  11   6        0.17        1.05      1.26 o 
  -3  11   6        8.74       11.82      1.73 o 
  -2  11   6       47.29       43.49      3.43 o 
  -1  11   6       13.82       16.18      1.70 o 
   0  11   6       22.69       25.03      2.49 o 
   1  11   6       31.34       29.04      3.07 o 
   2  11   6       35.55       32.99      2.42 o 
   3  11   6       32.75       29.93      2.64 o 
   4  11   6       20.74       18.93      2.75 o 
   5  11   6       12.59       15.05      2.77 o 
   6  11   6       16.12       18.85      3.24 o 
   7  11   6       48.81       44.15      4.72 o 
   8  11   6      125.48      126.24     15.36 o 
   9  11   6        1.27        1.95      3.44 o 
  10  11   6       45.42       51.87      7.82 o 
  -7  12   6       11.91       16.54      2.90 o 
  -6  12   6        0.12        2.12      1.77 o 
  -5  12   6        1.11        1.54      1.46 o 
  -4  12   6       10.50       13.20      1.58 o 
  -3  12   6        0.95        0.47      1.45 o 
  -2  12   6        0.07        0.09      1.46 o 
  -1  12   6      118.41      119.28      5.51 o 
   0  12   6        0.69        0.06      2.72 o 
   1  12   6       27.91       40.37      6.35 o 
   2  12   6      172.31      176.07     12.79 o 
   3  12   6        0.00       -0.72      1.38 o 
   4  12   6        0.37       -1.47      1.47 o 
   5  12   6       17.94       21.59      3.25 o 
   6  12   6       58.53       51.85      4.95 o 
   7  12   6       17.18       21.72      3.69 o 
   8  12   6        1.43       -1.23      2.79 o 
   9  12   6       12.13       10.59      4.37 o 
  -6  13   6       18.55       13.90      5.14 o 
  -5  13   6        8.22       15.83      2.57 o 
  -4  13   6       24.79       32.21      2.57 o 
  -3  13   6       41.60       44.49      4.25 o 
  -2  13   6        2.71        8.34      5.95 o 
   0  13   6        2.28        4.32      3.73 o 
   1  13   6        7.66       15.60      5.11 o 
   2  13   6        2.19        1.13      1.61 o 
   3  13   6       13.78       15.13      2.69 o 
   4  13   6       30.66       35.50      6.97 o 
   5  13   6        4.36        5.59      2.51 o 
   6  13   6       49.32       53.82      6.66 o 
   7  13   6       35.56       27.12      5.32 o 
   8  13   6        0.23       -2.63      2.63 o 
  -4  14   6        4.17        1.68      3.57 o 
  -3  14   6        7.23       12.05      5.82 o 
   1  14   6        3.79        0.42      3.77 o 
   2  14   6       12.30       13.19      2.34 o 
   3  14   6       25.14       31.33      3.48 o 
   4  14   6        0.45        0.64      2.36 o 
   5  14   6        0.70        1.31      2.79 o 
   6  14   6        0.38        0.36      3.01 o 
   2  15   6       31.98       32.83      3.65 o 
   3  15   6        7.21        3.71      2.43 o 
   4  15   6        2.00        1.76      2.60 o 
  -3 -11   7       31.18       34.25      5.88 o 
  -2 -11   7       40.02       51.70      6.82 o 
  -1 -11   7       10.82        6.39      2.95 o 
   0 -11   7       30.51       32.36      5.46 o 
   1 -11   7      224.62      213.56     12.63 o 
   2 -11   7      183.94      192.88     12.05 o 
  -6 -10   7       50.55       59.71      8.33 o 
  -5 -10   7       25.03       34.52      6.42 o 
  -4 -10   7        9.02        9.14      4.59 o 
  -3 -10   7        0.94        1.99      2.46 o 
  -2 -10   7       25.53       26.14      4.00 o 
  -1 -10   7      119.49      126.52      5.91 o 
   0 -10   7        3.02        4.19      2.20 o 
   1 -10   7        5.06        4.95      3.38 o 
   2 -10   7       13.42       11.01      2.73 o 
   3 -10   7       18.49       20.53      3.19 o 
   4 -10   7        8.52        6.31      3.55 o 
   5 -10   7        0.36        1.76      3.01 o 
  -7  -9   7        4.71        1.77      3.92 o 
  -6  -9   7       49.48       43.49      6.78 o 
  -5  -9   7        2.20        4.94      2.47 o 
  -4  -9   7       78.92       75.02      6.52 o 
  -3  -9   7        2.03        1.73      2.03 o 
  -2  -9   7        0.21        0.10      1.81 o 
  -1  -9   7       58.38       54.48      4.22 o 
   0  -9   7      160.52      153.20      6.28 o 
   1  -9   7       47.83       54.02      7.20 o 
   2  -9   7       10.29        8.03      2.22 o 
   3  -9   7        3.97        6.14      2.17 o 
   4  -9   7        5.32        5.84      2.22 o 
   5  -9   7      178.14      181.19      7.25 o 
   6  -9   7       34.19       40.42      6.37 o 
  -8  -8   7       10.61       -1.54      4.39 o 
  -7  -8   7       15.14        9.34      2.77 o 
  -6  -8   7        6.35        4.86      2.11 o 
  -5  -8   7       22.69       17.18      2.98 o 
  -4  -8   7       17.01       11.54      2.31 o 
  -3  -8   7       74.37       75.68      4.86 o 
  -2  -8   7       59.58       64.86      4.47 o 
  -1  -8   7        0.10        1.20      1.97 o 
   0  -8   7        6.28        4.20      1.81 o 
   1  -8   7       20.83       20.95      2.73 o 
   2  -8   7       15.15       18.42      2.62 o 
   3  -8   7        5.15        4.50      1.88 o 
   4  -8   7       14.19       12.58      2.54 o 
   5  -8   7       77.01       90.54      7.16 o 
   6  -8   7       81.11       83.72      4.73 o 
   7  -8   7        7.28       15.90      2.41 o 
   8  -8   7       16.62       21.03      5.30 o 
  -9  -7   7       52.04       47.67     11.57 o 
  -8  -7   7        2.64       -1.95      3.01 o 
  -7  -7   7        0.24       -1.16      2.01 o 
  -6  -7   7        1.08       -1.59      1.59 o 
  -5  -7   7        0.14       -1.67      1.67 o 
  -4  -7   7       22.23       17.47      2.37 o 
  -3  -7   7      350.46      343.10      8.56 o 
  -2  -7   7      143.16      142.66      5.65 o 
  -1  -7   7      137.26      133.61      5.43 o 
   0  -7   7       39.93       41.56      3.41 o 
   1  -7   7       85.40       83.10      4.57 o 
   2  -7   7        9.88        6.54      2.64 o 
   3  -7   7        7.73        8.05      3.37 o 
   4  -7   7        5.40        2.31      1.78 o 
   5  -7   7       26.55       24.18      2.98 o 
   6  -7   7      249.53      262.52      7.44 o 
   7  -7   7       40.13       36.31      2.93 o 
   8  -7   7        2.21        4.65      1.94 o 
   9  -7   7        0.01       -1.48      3.03 o 
 -10  -6   7        0.11        1.56      4.07 o 
  -9  -6   7        3.54       -0.21      2.88 o 
  -8  -6   7        1.85        3.07      2.98 o 
  -7  -6   7        2.87        3.37      2.18 o 
  -6  -6   7        5.82        7.02      1.89 o 
  -5  -6   7        6.08        5.91      1.63 o 
  -4  -6   7        1.08       -0.85      1.33 o 
  -3  -6   7      135.25      140.56      4.18 o 
  -2  -6   7       13.29       15.92      2.35 o 
  -1  -6   7      104.72      105.46      4.62 o 
   0  -6   7      246.10      234.63      7.12 o 
   1  -6   7       33.60       31.84      2.91 o 
   2  -6   7       30.83       30.91      2.89 o 
   3  -6   7        9.49        9.68      1.97 o 
   4  -6   7       44.04       46.78      7.02 o 
   5  -6   7        0.01       -0.19      1.53 o 
   6  -6   7       34.63       28.50      4.06 o 
   7  -6   7        6.29        6.28      1.81 o 
   8  -6   7       89.71       99.54      4.63 o 
   9  -6   7       13.34       15.70      2.94 o 
 -10  -5   7      199.88      210.06     10.21 o 
  -9  -5   7        7.25        2.33      3.01 o 
  -8  -5   7        0.33       -0.27      2.60 o 
  -7  -5   7        1.90        0.87      3.29 o 
  -6  -5   7        0.85       -1.23      1.23 o 
  -5  -5   7        9.11        8.08      2.26 o 
  -4  -5   7        0.16       -0.43      1.13 o 
  -3  -5   7       25.77       28.23      2.07 o 
  -2  -5   7       21.41       17.91      1.93 o 
  -1  -5   7     1888.32     1986.41     32.14 o 
   0  -5   7      322.99      312.09      6.89 o 
   1  -5   7       85.14       90.73      4.11 o 
   2  -5   7      114.42      113.59      6.57 o 
   3  -5   7        5.85        6.31      2.11 o 
   4  -5   7       49.06       49.41      4.24 o 
   5  -5   7        0.22       -1.39      1.39 o 
   6  -5   7       66.82       57.84      3.11 o 
   7  -5   7       63.07       51.55      2.78 o 
   8  -5   7       38.49       49.42      3.08 o 
   9  -5   7        9.79        8.63      1.76 o 
  10  -5   7        3.71        1.24      2.68 o 
 -11  -4   7        0.02       -0.50      3.42 o 
 -10  -4   7       63.40       51.05      5.08 o 
  -9  -4   7       23.47       22.87      3.76 o 
  -8  -4   7       15.83       11.36      3.08 o 
  -7  -4   7        9.75       11.69      2.97 o 
  -6  -4   7       53.64       58.03      2.94 o 
  -5  -4   7       55.51       66.15      3.02 o 
  -4  -4   7       77.26       76.86      3.06 o 
  -3  -4   7       65.28       65.35      2.87 o 
  -2  -4   7      498.68      540.52     10.20 o 
  -1  -4   7       54.29       49.68      2.67 o 
   0  -4   7       58.82       55.07      2.77 o 
   1  -4   7       82.65       78.44      3.16 o 
   2  -4   7      275.13      281.21      6.29 o 
   3  -4   7       41.88       37.89      2.40 o 
   4  -4   7      178.17      160.66      4.14 o 
   5  -4   7        0.22       -0.62      0.95 o 
   6  -4   7       26.88       23.55      1.99 o 
   7  -4   7        5.16        4.67      1.24 o 
   8  -4   7        4.88        4.66      1.38 o 
   9  -4   7       13.97       19.18      2.08 o 
  10  -4   7        0.44       -1.95      2.33 o 
  11  -4   7        1.88       -3.43      3.43 o 
 -11  -3   7       30.10       23.79      4.36 o 
 -10  -3   7       49.42       41.65     17.88 o 
  -9  -3   7      172.03      190.33      6.07 o 
  -8  -3   7      299.40      312.90      7.52 o 
  -7  -3   7       61.67       58.10      3.00 o 
  -6  -3   7        1.52        1.71      1.19 o 
  -5  -3   7        5.49        3.05      1.24 o 
  -4  -3   7     1150.62     1209.60     16.12 o 
  -3  -3   7      546.97      532.30      7.90 o 
  -2  -3   7      506.47      536.42      8.49 o 
  -1  -3   7      996.55     1046.11     17.37 o 
   0  -3   7     1245.90     1189.07     22.98 o 
   1  -3   7        8.63        3.49      1.37 o 
   2  -3   7       27.38       28.31      1.72 o 
   3  -3   7       13.96       12.71      1.41 o 
   4  -3   7       59.57       48.23      2.36 o 
   5  -3   7        0.12        0.73      0.94 o 
   6  -3   7       45.38       41.25      2.05 o 
   7  -3   7       17.54       20.22      1.68 o 
   8  -3   7       40.37       39.53      2.25 o 
   9  -3   7       42.64       43.00      3.02 o 
  10  -3   7        2.35        2.04      2.42 o 
  11  -3   7        0.62       -3.71      3.71 o 
 -12  -2   7       14.99       14.19      4.28 o 
 -11  -2   7       26.58       21.78      3.33 o 
 -10  -2   7        0.40       -1.23      2.23 o 
  -9  -2   7       56.66       57.47      3.60 o 
  -8  -2   7       35.06       33.63      2.90 o 
  -7  -2   7      129.53      128.05      5.06 o 
  -6  -2   7      120.64      133.89      4.16 o 
  -5  -2   7      323.73      343.59      5.85 o 
  -4  -2   7      266.97      271.66      4.89 o 
  -3  -2   7       11.14       10.91      1.02 o 
  -2  -2   7       22.34       20.87      1.21 o 
  -1  -2   7       39.57       40.23      1.82 o 
   0  -2   7        6.47        8.44      0.92 o 
   1  -2   7      498.69      501.94      7.85 o 
   2  -2   7      591.37      566.51      8.03 o 
   3  -2   7        0.09       -0.39      0.67 o 
   4  -2   7        8.58        9.24      1.64 o 
   5  -2   7        0.39       -0.79      0.79 o 
   6  -2   7      284.75      247.54      4.58 o 
   7  -2   7      100.70       95.15      2.91 o 
   8  -2   7       94.56       98.07      3.35 o 
   9  -2   7       22.31       21.89      2.54 o 
  10  -2   7       28.93       23.57      4.54 o 
  11  -2   7       59.34       49.20      6.70 o 
  12  -2   7        4.32       -1.64      3.77 o 
 -12  -1   7       16.76       11.44      4.50 o 
 -11  -1   7        7.80        3.19      3.23 o 
 -10  -1   7        1.10       -0.93      2.23 o 
  -9  -1   7      250.89      246.37      7.18 o 
  -8  -1   7      195.78      206.25      5.54 o 
  -7  -1   7      273.43      292.66      6.01 o 
  -6  -1   7       31.42       32.14      2.01 o 
  -5  -1   7      850.05      865.58     12.06 o 
  -4  -1   7        7.83        8.79      1.06 o 
  -3  -1   7       42.52       46.17      2.02 o 
  -2  -1   7       36.49       40.71      1.36 o 
  -1  -1   7       63.80       60.39      2.04 o 
   0  -1   7      112.36      131.22      2.51 o 
   1  -1   7      514.67      543.72      7.63 o 
   2  -1   7     1173.96     1177.42     14.21 o 
   3  -1   7     1480.50     1518.96     19.44 o 
   4  -1   7       22.10       19.25      1.28 o 
   5  -1   7      232.47      232.68      3.77 o 
   6  -1   7      594.78      641.32      8.20 o 
   7  -1   7       56.67       54.22      2.02 o 
   8  -1   7      117.14      108.21      4.29 o 
   9  -1   7       55.65       54.53      7.06 o 
  10  -1   7       53.96       54.17     11.38 o 
  11  -1   7       47.90       51.33      5.09 o 
  12  -1   7        1.85        6.39      4.26 o 
 -12   0   7       64.18       51.42      6.34 o 
 -11   0   7       58.24       52.37      5.14 o 
 -10   0   7       37.90       39.44      6.02 o 
  -9   0   7        7.35        8.43      1.58 o 
  -8   0   7      113.23      124.41      3.84 o 
  -7   0   7      775.16      812.03     12.80 o 
  -6   0   7      310.87      314.26      5.60 o 
  -5   0   7       37.16       37.92      1.90 o 
  -4   0   7      269.80      260.89      4.79 o 
  -3   0   7        0.34        3.82      0.75 o 
  -2   0   7      386.39      410.60      7.07 o 
  -1   0   7      357.15      421.84      6.99 o 
   0   0   7      684.19      689.99      9.30 o 
   1   0   7       78.82       84.66      2.08 o 
   2   0   7      168.62      183.11      3.72 o 
   3   0   7      240.95      291.23      4.35 o 
   4   0   7        8.76        5.68      0.70 o 
   5   0   7      513.38      535.77      6.89 o 
   6   0   7      164.54      169.26      3.16 o 
   7   0   7      272.00      280.42      5.13 o 
   8   0   7        0.26       -1.21      1.21 o 
   9   0   7        0.50        0.49      1.52 o 
  10   0   7       56.93       58.79      6.18 o 
  11   0   7        0.00       -2.71      2.71 o 
  12   0   7       16.68       17.53      4.56 o 
 -12   1   7        0.00       -1.91      3.79 o 
 -11   1   7        0.05       -2.11      2.26 o 
 -10   1   7       12.29        8.94      2.35 o 
  -9   1   7        0.86       -1.65      1.65 o 
  -8   1   7       14.21       14.22      2.16 o 
  -7   1   7       14.90       14.98      1.32 o 
  -6   1   7      106.39      105.65      3.00 o 
  -5   1   7      190.97      213.25      4.18 o 
  -4   1   7       14.94       21.79      1.37 o 
  -3   1   7      531.16      545.05      7.80 o 
  -2   1   7     1004.96     1022.60     13.42 o 
  -1   1   7      188.51      226.04      3.51 o 
   0   1   7      576.94      576.10      7.33 o 
   1   1   7     2440.97     2579.10     29.52 o 
   2   1   7     2002.20     2071.29     23.93 o 
   3   1   7        0.08        0.56      0.71 o 
   4   1   7      123.25      115.70      2.66 o 
   5   1   7      398.36      400.69      5.95 o 
   6   1   7      482.90      485.09      7.42 o 
   7   1   7      165.44      165.19      4.34 o 
   8   1   7        8.40        9.98      2.40 o 
   9   1   7        0.88        3.52      1.57 o 
  10   1   7        1.77        0.42      1.62 o 
  11   1   7        0.07        0.93      1.75 o 
  12   1   7        4.66        3.53      3.86 o 
 -12   2   7        4.13       11.07      4.54 o 
 -11   2   7        0.01       -1.50      2.09 o 
 -10   2   7        3.01        3.53      2.10 o 
  -9   2   7        2.38        2.66      1.33 o 
  -8   2   7       24.90       23.77      1.96 o 
  -7   2   7       26.21       26.00      1.90 o 
  -6   2   7       65.99       68.11      2.58 o 
  -5   2   7     2101.24     2097.10     27.25 o 
  -4   2   7      189.79      181.34      4.48 o 
  -3   2   7      233.60      249.18      9.08 o 
  -2   2   7      697.92      759.59     11.44 o 
  -1   2   7        0.53        1.96      0.57 o 
   0   2   7      146.93      188.12      2.96 o 
   1   2   7      437.65      464.29      6.42 o 
   2   2   7     1516.43     1668.76     20.88 o 
   3   2   7      308.44      293.62      3.84 o 
   4   2   7       94.35       96.55      1.88 o 
   5   2   7       50.28       49.28      1.79 o 
   6   2   7       12.23       10.40      1.25 o 
   7   2   7       46.73       55.17      4.50 o 
   8   2   7        0.53       -0.14      2.24 o 
   9   2   7        1.14       -0.86      1.39 o 
  10   2   7       54.07       57.15      4.29 o 
  11   2   7       18.47       17.45      2.47 o 
  12   2   7       28.44       32.66      3.38 o 
 -12   3   7       20.30       15.37      4.96 o 
 -11   3   7       32.94       32.72      3.39 o 
 -10   3   7        0.17       -1.07      1.92 o 
  -9   3   7      158.37      154.00      4.70 o 
  -8   3   7       59.83       54.59      2.97 o 
  -7   3   7       10.14       10.99      1.63 o 
  -6   3   7      853.78      865.95     13.71 o 
  -5   3   7       23.71       24.69      1.91 o 
  -4   3   7        0.48        0.34      0.65 o 
  -3   3   7      122.18      132.30      3.21 o 
  -2   3   7      745.49      856.28     14.65 o 
  -1   3   7       52.09       57.13      2.02 o 
   0   3   7      877.84      985.11     14.74 o 
   1   3   7       11.40        6.72      0.81 o 
   2   3   7      642.97      713.33     11.84 o 
   3   3   7       18.43       24.37      1.49 o 
   4   3   7       12.29       10.05      0.96 o 
   5   3   7      711.07      733.00     11.81 o 
   6   3   7       43.73       42.55      2.81 o 
   7   3   7       59.46       47.57      2.70 o 
   8   3   7       26.66       24.70      2.94 o 
   9   3   7       15.93       16.72      2.39 o 
  10   3   7       11.14        7.54      1.93 o 
  11   3   7        4.19        3.61      1.95 o 
  12   3   7        6.58        1.03      2.96 o 
 -12   4   7        1.58        6.50      6.98 o 
 -11   4   7        0.38       -0.22      2.09 o 
 -10   4   7        0.42        2.41      1.63 o 
  -9   4   7       25.41       30.85      2.50 o 
  -8   4   7      106.30      106.07      3.84 o 
  -7   4   7       15.17       18.99      1.84 o 
  -6   4   7     2159.71     1999.16     33.24 o 
  -5   4   7       61.45       58.86      4.00 o 
  -4   4   7       14.92       15.25      1.83 o 
  -3   4   7      305.61      322.86      5.94 o 
  -2   4   7        2.09        5.16      1.10 o 
  -1   4   7       35.79       34.80      1.62 o 
   0   4   7       60.66       64.93      2.06 o 
   1   4   7      101.42      125.08      3.34 o 
   2   4   7      382.07      418.65     10.61 o 
   3   4   7       12.15       18.90      1.84 o 
   4   4   7        4.53        9.50      1.15 o 
   5   4   7      207.13      211.55      5.28 o 
   6   4   7      263.66      294.71      7.47 o 
   7   4   7       44.88       37.67      2.80 o 
   8   4   7        1.97       -0.49      1.36 o 
   9   4   7       11.17        8.05      2.51 o 
  10   4   7        5.81        2.54      2.18 o 
  11   4   7       97.96       89.58      5.93 o 
  12   4   7       80.60       84.31      7.30 o 
 -11   5   7        1.53        0.60      1.99 o 
 -10   5   7        5.17        7.18      2.17 o 
  -9   5   7        1.48       -0.73      1.53 o 
  -8   5   7       18.78       14.41      2.86 o 
  -7   5   7        0.23       -1.07      1.27 o 
  -6   5   7       15.02       14.54      1.90 o 
  -5   5   7       58.95       39.37      2.71 o 
  -4   5   7      194.96      210.94      5.35 o 
  -3   5   7     1217.56     1234.28     24.16 o 
  -2   5   7       14.11       16.24      1.23 o 
  -1   5   7       68.96       67.61      2.01 o 
   0   5   7       27.05       11.06      0.88 o 
   1   5   7       70.35       66.66      2.31 o 
   2   5   7       88.02       95.26      3.39 o 
   3   5   7       45.53       50.93      2.56 o 
   4   5   7       50.81       47.17      3.86 o 
   5   5   7       94.56      103.93      3.87 o 
   6   5   7        3.18        0.68      1.94 o 
   7   5   7      124.32      109.29      4.38 o 
   8   5   7       85.40       91.07      6.14 o 
   9   5   7        1.84        0.15      1.57 o 
  10   5   7       50.51       61.11      5.03 o 
  11   5   7        0.83        1.63      2.43 o 
  12   5   7        9.44        7.82      3.59 o 
 -11   6   7       40.40       50.80      5.53 o 
 -10   6   7        1.04        0.94      1.79 o 
  -9   6   7       90.91       78.18      5.71 o 
  -8   6   7      145.19      138.53      6.89 o 
  -7   6   7      213.07      187.56      7.20 o 
  -6   6   7        5.16        1.52      1.50 o 
  -5   6   7      212.72      177.93      4.86 o 
  -4   6   7        8.69        4.97      1.25 o 
  -3   6   7      107.46      115.90      3.63 o 
  -2   6   7        4.08        2.30      0.79 o 
  -1   6   7       44.93       53.02      1.82 o 
   0   6   7       27.60       26.11      1.08 o 
   1   6   7       32.11       28.50      1.28 o 
   2   6   7      292.37      296.56      8.76 o 
   3   6   7       88.86       83.04      5.22 o 
   4   6   7       46.24       41.99      3.39 o 
   5   6   7        0.35        2.06      1.58 o 
   6   6   7      117.62       81.14      3.68 o 
   7   6   7      162.65      163.67      5.48 o 
   8   6   7       13.85       11.09      2.09 o 
   9   6   7       18.64       20.21      2.69 o 
  10   6   7       20.05       20.98      4.04 o 
  11   6   7       24.13       23.91      4.43 o 
  12   6   7        2.34        4.04      3.52 o 
 -11   7   7        2.70        6.02      4.00 o 
 -10   7   7        1.29        1.72      2.34 o 
  -9   7   7       27.39       24.57      2.79 o 
  -8   7   7        4.96        5.03      1.70 o 
  -7   7   7        0.77       -1.00      1.27 o 
  -6   7   7       32.41       26.67      2.20 o 
  -5   7   7        4.61        3.09      1.30 o 
  -4   7   7      140.80      165.73      4.25 o 
  -3   7   7      157.45      142.71      4.66 o 
  -2   7   7      181.19      179.86      4.05 o 
  -1   7   7      238.37      216.99      3.39 o 
   0   7   7       36.21       33.98      1.60 o 
   1   7   7       46.74       45.38      1.55 o 
   2   7   7      226.95      180.09      4.86 o 
   3   7   7      392.56      365.68     36.59 o 
   4   7   7        0.30       -1.09      1.09 o 
   5   7   7      113.37      127.55      5.85 o 
   6   7   7       83.35       66.03      4.51 o 
   7   7   7        0.06        0.71      3.77 o 
   8   7   7       24.61       26.61      2.77 o 
   9   7   7       96.16      104.63      4.99 o 
  10   7   7        4.35        6.54      2.16 o 
  11   7   7        1.50        1.68      2.63 o 
  12   7   7        8.14        5.77      4.00 o 
 -10   8   7       76.96       73.75      5.35 o 
  -9   8   7       58.52       56.92      5.94 o 
  -8   8   7        1.49        2.81      2.23 o 
  -7   8   7        0.17       -0.99      1.16 o 
  -6   8   7        0.21       -0.91      1.15 o 
  -5   8   7        0.50        0.67      1.17 o 
  -4   8   7       83.79       70.85      2.91 o 
  -3   8   7        9.16        7.41      1.50 o 
  -2   8   7       17.09       12.36      1.90 o 
  -1   8   7      159.81      201.85      4.64 o 
   0   8   7       21.12       30.72      1.26 o 
   1   8   7      243.49      228.49      6.30 o 
   2   8   7       59.78       55.31      2.83 o 
   3   8   7       41.03       34.72      2.94 o 
   4   8   7       14.90       17.47      2.47 o 
   5   8   7       26.93       17.57      3.01 o 
   6   8   7      130.53      131.25      6.27 o 
   7   8   7        5.45        8.53      2.59 o 
   8   8   7        0.65        0.97      2.88 o 
   9   8   7       10.09       10.47      2.40 o 
  10   8   7       20.59       20.20      2.96 o 
  11   8   7        1.44       -0.36      2.89 o 
 -10   9   7      121.17      114.83      9.34 o 
  -9   9   7      153.99      173.98      7.15 o 
  -8   9   7        4.66        3.71      1.74 o 
  -7   9   7       21.73       15.82      2.12 o 
  -6   9   7       36.14       38.58      2.71 o 
  -5   9   7      151.63      173.96      9.52 o 
  -4   9   7      303.92      289.92      6.26 o 
  -3   9   7      174.29      164.92      4.18 o 
  -2   9   7       17.62       14.30      1.18 o 
  -1   9   7      114.63      130.48      3.39 o 
   0   9   7      100.79       91.88      2.76 o 
   1   9   7       17.50       12.57      1.23 o 
   2   9   7      330.01      330.77     16.04 o 
   3   9   7        3.59        2.41      1.27 o 
   4   9   7       60.16       58.53      4.71 o 
   5   9   7        5.10        5.39      1.58 o 
   6   9   7       40.95       42.77      4.23 o 
   7   9   7        2.35        0.83      1.84 o 
   8   9   7        8.55        3.91      2.60 o 
   9   9   7      181.57      188.78      9.08 o 
  10   9   7       33.20       33.24      4.94 o 
  11   9   7        9.62        6.06      3.58 o 
  -9  10   7        0.93       -2.21      2.36 o 
  -8  10   7        4.53        3.62      4.51 o 
  -7  10   7       14.25       13.00      2.23 o 
  -6  10   7      124.68      128.68      6.78 o 
  -5  10   7       13.58       12.78      1.76 o 
  -4  10   7        1.11        1.61      1.15 o 
  -3  10   7        2.94        2.79      1.03 o 
  -2  10   7       37.89       31.00      2.40 o 
  -1  10   7      137.01      129.87      5.21 o 
   0  10   7        1.43        0.71      1.27 o 
   1  10   7       45.08       51.91      3.68 o 
   2  10   7       45.93       40.28      2.89 o 
   3  10   7       18.94       16.81      2.02 o 
   4  10   7        7.93        6.52      1.66 o 
   5  10   7        6.67        9.63      2.02 o 
   6  10   7        0.00        1.07      1.58 o 
   7  10   7        2.58        2.77      2.66 o 
   8  10   7        6.67        4.05      3.06 o 
   9  10   7       34.38       40.10      4.99 o 
  10  10   7        3.86        2.50      3.55 o 
  -8  11   7       19.04       18.19      3.12 o 
  -7  11   7        7.03        7.85      2.40 o 
  -6  11   7      129.62      148.33     10.43 o 
  -5  11   7       35.05       35.37      2.78 o 
  -4  11   7       17.96       12.93      1.70 o 
  -3  11   7       17.76       15.93      1.61 o 
  -2  11   7        0.17        0.90      1.27 o 
  -1  11   7        0.35        2.49      1.57 o 
   0  11   7       86.33       95.78      4.68 o 
   1  11   7       33.12       33.85      3.26 o 
   2  11   7       28.48       31.32      2.41 o 
   3  11   7      168.12      164.94      5.54 o 
   4  11   7       83.50       71.54      4.04 o 
   5  11   7       26.21       28.82      3.03 o 
   6  11   7        6.18        6.96      2.43 o 
   7  11   7       49.80       43.97      6.06 o 
   8  11   7      108.47      123.52     12.14 o 
   9  11   7        7.43        4.94      3.65 o 
  10  11   7       42.05       47.16      7.99 o 
  -7  12   7      162.64      191.24      7.46 o 
  -6  12   7       92.45      105.46      4.54 o 
  -5  12   7        3.93       10.47      2.16 o 
  -4  12   7       16.68       15.30      2.39 o 
  -3  12   7        4.04        3.79      2.23 o 
  -2  12   7       48.51       53.43      3.67 o 
  -1  12   7       11.08       10.97      2.43 o 
   0  12   7        1.56        0.40      2.06 o 
   1  12   7        1.09        1.01      2.15 o 
   2  12   7        5.17        3.99      1.48 o 
   3  12   7        3.74        5.96      2.33 o 
   4  12   7        4.74        5.79      2.07 o 
   5  12   7        0.01        0.22      1.87 o 
   6  12   7       11.83       14.68      3.03 o 
   7  12   7       18.42       14.31      5.20 o 
   8  12   7       72.80       96.70      9.64 o 
   9  12   7       73.89       97.16     10.47 o 
  -6  13   7        1.45        3.27      5.12 o 
  -5  13   7        0.73        5.36      1.65 o 
  -4  13   7       15.43       16.91      1.96 o 
  -3  13   7        0.67        1.27      4.21 o 
  -2  13   7        9.63       15.52      5.29 o 
   1  13   7        5.44        7.43      3.97 o 
   2  13   7        8.81        8.36      3.31 o 
   3  13   7        0.53       -0.11      1.64 o 
   4  13   7        0.21       -0.92      1.71 o 
   5  13   7       46.44       40.55      7.20 o 
   6  13   7       64.12       90.05      7.66 o 
   7  13   7       57.13       61.43      7.41 o 
   8  13   7        0.04       -2.72      2.73 o 
  -4  14   7       11.47       21.49      6.37 o 
   2  14   7       28.60       33.33      4.31 o 
   3  14   7        4.30        6.18      2.23 o 
   4  14   7        4.91        8.28      3.04 o 
   5  14   7        8.63        4.71      3.26 o 
   6  14   7        0.52       -2.62      2.62 o 
   3  15   7        2.08        3.01      2.29 o 
   4  15   7        5.67        6.49      3.04 o 
  -4 -10   8        4.82        6.65      4.16 o 
  -3 -10   8       41.46       44.62      7.01 o 
  -2 -10   8        0.50       -0.40      2.18 o 
  -1 -10   8        1.06        1.62      2.32 o 
   0 -10   8        7.01        5.27      2.46 o 
   1 -10   8       50.00       53.90      4.56 o 
   2 -10   8       54.20       61.91      9.21 o 
   3 -10   8        0.00       -2.54      2.54 o 
  -6  -9   8       19.05       18.57      5.62 o 
  -5  -9   8       15.10       17.57      3.90 o 
  -4  -9   8       37.12       36.75      4.84 o 
  -3  -9   8        0.12        0.27      2.02 o 
  -2  -9   8        1.39        2.85      2.12 o 
  -1  -9   8       11.89       17.13      2.89 o 
   0  -9   8      101.59      102.39      5.95 o 
   1  -9   8       65.40       64.34      7.85 o 
   2  -9   8      159.49      149.94      7.34 o 
   3  -9   8        0.49        0.11      1.83 o 
   4  -9   8       70.23       88.25      5.70 o 
   5  -9   8        0.11        2.91      3.11 o 
  -7  -8   8        0.30       -2.85      3.12 o 
  -6  -8   8        5.20        6.40      2.42 o 
  -5  -8   8       32.65       34.87      4.90 o 
  -4  -8   8       36.61       40.54      5.54 o 
  -3  -8   8        0.80       -1.82      1.82 o 
  -2  -8   8       55.22       59.27      5.62 o 
  -1  -8   8       94.17       96.31      6.03 o 
   0  -8   8       47.45       59.42      4.43 o 
   1  -8   8       70.61       77.69      5.05 o 
   2  -8   8       41.68       36.91      3.63 o 
   3  -8   8        1.25       -1.14      1.78 o 
   4  -8   8       32.25       37.70      5.30 o 
   5  -8   8       53.13       59.65      4.13 o 
   6  -8   8        0.07        3.78      2.43 o 
   7  -8   8       52.08       63.09      8.24 o 
  -9  -7   8        2.88       -3.39      4.04 o 
  -8  -7   8        0.05       -2.97      2.97 o 
  -7  -7   8        6.48        4.94      4.08 o 
  -6  -7   8        1.81        5.28      2.20 o 
  -5  -7   8       35.71       39.93      2.94 o 
  -4  -7   8       67.35       64.45      6.18 o 
  -3  -7   8       16.55       18.80      2.85 o 
  -2  -7   8        1.72       -0.95      1.71 o 
  -1  -7   8      491.43      475.01     12.15 o 
   0  -7   8       78.10       77.52      4.81 o 
   1  -7   8       52.57       45.36      3.78 o 
   2  -7   8       80.00       74.12      4.68 o 
   3  -7   8        8.05        3.18      1.88 o 
   4  -7   8       17.73       17.79      2.77 o 
   5  -7   8       12.37        9.99      2.89 o 
   6  -7   8      210.64      223.61      6.93 o 
   7  -7   8        2.64        2.00      1.76 o 
   8  -7   8      119.06      122.90      6.52 o 
  -9  -6   8        7.40        2.67      3.35 o 
  -8  -6   8        2.72        2.00      4.03 o 
  -7  -6   8       12.03        9.57      3.25 o 
  -6  -6   8       28.16       23.85      2.70 o 
  -5  -6   8        2.77        0.33      1.74 o 
  -4  -6   8       33.42       31.12      2.68 o 
  -3  -6   8      157.48      162.25      5.18 o 
  -2  -6   8      186.96      185.55      5.49 o 
  -1  -6   8      414.51      427.46     11.00 o 
   0  -6   8       12.46       10.58      2.21 o 
   1  -6   8       32.65       32.44      3.13 o 
   2  -6   8       13.81        8.90      2.10 o 
   3  -6   8        1.20       -0.44      1.48 o 
   4  -6   8        8.26        7.48      2.09 o 
   5  -6   8       41.64       31.96      3.25 o 
   6  -6   8       41.66       46.52      4.09 o 
   7  -6   8       75.14       83.05      4.15 o 
   8  -6   8       87.62      103.80      5.45 o 
   9  -6   8       10.15       11.09      2.13 o 
 -10  -5   8       11.28        9.07      4.16 o 
  -9  -5   8        0.61       -2.72      2.72 o 
  -8  -5   8        4.53        6.05      3.09 o 
  -7  -5   8       12.61        3.70      2.71 o 
  -6  -5   8       67.27       77.72      4.11 o 
  -5  -5   8        3.82        5.02      1.71 o 
  -4  -5   8       24.89       30.07      2.37 o 
  -3  -5   8       49.11       49.82      3.11 o 
  -2  -5   8     1577.97     1635.68     26.79 o 
  -1  -5   8       60.53       59.27      3.21 o 
   0  -5   8      128.01      124.66      4.25 o 
   1  -5   8       90.82       84.74      4.89 o 
   2  -5   8        0.00       -1.06      1.06 o 
   3  -5   8        6.20        8.60      1.72 o 
   4  -5   8      127.19      131.63      4.54 o 
   5  -5   8       35.20       39.21      2.85 o 
   6  -5   8        8.02        4.82      1.46 o 
   7  -5   8       23.88       24.13      2.35 o 
   8  -5   8       81.21       77.55      4.80 o 
   9  -5   8      129.67      132.52      7.88 o 
  10  -5   8       47.20       50.85      4.54 o 
 -10  -4   8        3.97        1.80      2.91 o 
  -9  -4   8        3.72       -0.07      2.84 o 
  -8  -4   8        5.03        6.25      3.22 o 
  -7  -4   8       15.05       11.36      2.59 o 
  -6  -4   8       28.22       23.51      2.86 o 
  -5  -4   8       48.18       44.99      2.64 o 
  -4  -4   8       15.77       12.51      1.72 o 
  -3  -4   8      637.21      654.24     12.23 o 
  -2  -4   8     1216.19     1227.56     20.59 o 
  -1  -4   8      256.54      247.77      6.01 o 
   0  -4   8      468.81      481.56      9.46 o 
   1  -4   8       96.10       90.17      3.50 o 
   2  -4   8      123.02      123.61      4.44 o 
   3  -4   8       35.32       35.84      2.50 o 
   4  -4   8        1.15        1.96      1.27 o 
   5  -4   8        2.76        2.48      1.46 o 
   6  -4   8       11.63       14.92      1.67 o 
   7  -4   8       47.82       48.08      2.49 o 
   8  -4   8       17.96       17.06      1.84 o 
   9  -4   8      112.54      122.49      5.24 o 
  10  -4   8       10.49       10.01      4.65 o 
 -11  -3   8       24.82       23.42      4.91 o 
 -10  -3   8       65.87       56.40      8.46 o 
  -9  -3   8        0.09       -0.70      1.87 o 
  -8  -3   8      220.92      232.80      6.00 o 
  -7  -3   8      162.75      175.34      5.00 o 
  -6  -3   8       20.20       22.34      3.05 o 
  -5  -3   8      474.37      478.48      7.61 o 
  -4  -3   8      194.70      204.92      4.17 o 
  -3  -3   8      105.05      107.35      3.11 o 
  -2  -3   8      797.33      817.47     12.36 o 
  -1  -3   8      366.46      356.01      7.48 o 
   0  -3   8     1803.37     1805.61     28.76 o 
   1  -3   8        5.37        4.42      1.35 o 
   2  -3   8      838.28      815.17     14.20 o 
   3  -3   8      126.70      142.19      3.79 o 
   4  -3   8       88.23       98.94      3.24 o 
   5  -3   8       20.15       13.90      1.64 o 
   6  -3   8      127.75      121.68      4.00 o 
   7  -3   8       24.31       18.43      1.69 o 
   8  -3   8        1.84        2.94      1.30 o 
   9  -3   8      155.44      162.91      5.73 o 
  10  -3   8       18.19       12.30      3.15 o 
  11  -3   8       86.48       72.21      7.98 o 
 -11  -2   8        2.70        2.53      2.23 o 
 -10  -2   8       34.34       26.67      5.25 o 
  -9  -2   8       50.39       51.23      3.57 o 
  -8  -2   8       77.05       74.86      3.60 o 
  -7  -2   8        0.88       -0.25      1.51 o 
  -6  -2   8      266.19      283.62      6.96 o 
  -5  -2   8      160.91      158.97      4.01 o 
  -4  -2   8      645.34      630.89     10.15 o 
  -3  -2   8      988.25      978.16     14.52 o 
  -2  -2   8      576.01      562.07      9.01 o 
  -1  -2   8      147.21      163.35      3.71 o 
   0  -2   8       25.11       30.00      1.56 o 
   1  -2   8      250.21      237.97      4.19 o 
   2  -2   8      194.63      182.71      3.54 o 
   3  -2   8      213.31      239.48      6.63 o 
   4  -2   8       23.98       26.42      1.52 o 
   5  -2   8       34.53       29.57      1.83 o 
   6  -2   8      578.73      567.88      8.41 o 
   7  -2   8       22.19       19.69      1.65 o 
   8  -2   8      132.63      115.19      4.53 o 
   9  -2   8       43.35       45.02      4.00 o 
  10  -2   8        8.81        6.46      3.15 o 
  11  -2   8        0.10       -3.58      3.58 o 
 -11  -1   8       12.24       12.89      3.90 o 
 -10  -1   8      202.40      212.89      7.03 o 
  -9  -1   8      315.71      343.09      8.38 o 
  -8  -1   8      599.43      633.88     11.94 o 
  -7  -1   8      415.16      439.82      8.94 o 
  -6  -1   8      277.85      285.76      6.50 o 
  -5  -1   8       49.02       42.56      2.56 o 
  -4  -1   8      113.55      118.68      3.10 o 
  -3  -1   8      323.46      310.89      4.93 o 
  -2  -1   8      581.95      270.80      9.95 o 
  -1  -1   8        5.02        1.62      0.75 o 
   0  -1   8       50.95       62.60      2.18 o 
   1  -1   8      678.72      639.97      8.34 o 
   2  -1   8      152.42      142.08      3.05 o 
   3  -1   8      115.24      115.74      2.78 o 
   4  -1   8       52.15       50.08      2.01 o 
   5  -1   8       23.44       23.50      1.31 o 
   6  -1   8      145.60      153.60      3.06 o 
   7  -1   8        0.76        1.56      1.04 o 
   8  -1   8        0.00        0.12      1.47 o 
   9  -1   8      390.76      368.87     10.24 o 
  10  -1   8       56.56       52.35      5.13 o 
  11  -1   8        4.51        4.39      3.92 o 
  12  -1   8       45.34       48.64      6.50 o 
 -12   0   8        7.62        9.15      4.46 o 
 -11   0   8        9.73        5.20      3.35 o 
 -10   0   8        0.92        1.61      3.14 o 
  -9   0   8       58.19       54.96      3.76 o 
  -8   0   8        5.31        1.56      1.41 o 
  -7   0   8       20.68       20.50      1.88 o 
  -6   0   8       53.28       64.04      2.75 o 
  -5   0   8     2523.24     2543.73     32.31 o 
  -4   0   8      511.86      492.98      7.57 o 
  -3   0   8      769.25      731.70     10.50 o 
  -2   0   8     1259.67     1355.09     19.65 o 
  -1   0   8        1.90        0.66      0.70 o 
   0   0   8       58.40       71.05      2.26 o 
   1   0   8      155.15      141.65      3.41 o 
   2   0   8      246.34      264.93      5.01 o 
   3   0   8      350.87      323.97      6.40 o 
   4   0   8      842.53      862.38     11.01 o 
   5   0   8      262.71      279.77      4.27 o 
   6   0   8        5.18        4.17      0.96 o 
   7   0   8      968.93      926.99     14.29 o 
   8   0   8        0.17        1.27      2.34 o 
   9   0   8       17.41       19.37      2.21 o 
  10   0   8        0.36        1.59      2.56 o 
  11   0   8       47.79       40.10      4.69 o 
  12   0   8        0.03       -3.59      3.59 o 
 -12   1   8       20.16       15.48      4.63 o 
 -11   1   8       22.03       16.61      3.94 o 
 -10   1   8       26.44       26.05      3.02 o 
  -9   1   8        7.08        4.15      2.07 o 
  -8   1   8        9.45        7.15      2.03 o 
  -7   1   8        1.09        0.09      1.03 o 
  -6   1   8      489.23      505.01      7.91 o 
  -5   1   8        0.70        1.38      1.27 o 
  -4   1   8       18.10       17.59      1.36 o 
  -3   1   8       13.42       15.17      1.73 o 
  -2   1   8      362.01      334.06      4.88 o 
  -1   1   8       30.70       24.87      1.12 o 
   0   1   8        3.84        3.72      0.77 o 
   1   1   8     1249.48     1282.91     15.35 o 
   2   1   8       57.49       66.39      1.96 o 
   3   1   8       21.57       15.30      1.10 o 
   4   1   8      575.94      598.30      7.50 o 
   5   1   8       10.38        5.96      0.93 o 
   6   1   8       87.49       90.51      3.40 o 
   7   1   8      217.80      214.85      5.37 o 
   8   1   8      177.11      177.04      5.57 o 
   9   1   8      288.19      278.32      8.70 o 
  10   1   8       15.87       16.65      2.31 o 
  11   1   8        2.45        0.77      1.81 o 
  12   1   8        1.23        3.49      3.68 o 
 -12   2   8        0.85       -1.12      3.93 o 
 -11   2   8        4.09        5.82      2.53 o 
 -10   2   8       17.34       18.31      2.78 o 
  -9   2   8        1.25        0.94      2.24 o 
  -8   2   8        5.12        3.09      1.33 o 
  -7   2   8        6.19        7.58      1.60 o 
  -6   2   8     1873.52     1859.96     27.11 o 
  -5   2   8     1609.35     1579.57     23.15 o 
  -4   2   8      261.06      247.11      5.19 o 
  -3   2   8       79.46       89.12      2.52 o 
  -2   2   8       61.25       53.35      1.65 o 
  -1   2   8      940.80     1046.93     12.78 o 
   0   2   8       31.99       23.25      1.10 o 
   1   2   8       25.31       24.49      1.15 o 
   2   2   8        0.00       -0.56      0.56 o 
   3   2   8     1853.81     1945.87     21.36 o 
   4   2   8       86.53       99.36      2.45 o 
   5   2   8      244.78      253.31      4.93 o 
   6   2   8      378.93      380.49      6.73 o 
   7   2   8       27.95       39.94      2.76 o 
   8   2   8       32.75       33.22      3.83 o 
   9   2   8       43.85       41.81      2.97 o 
  10   2   8        8.18        6.01      2.58 o 
  11   2   8        1.06        1.37      1.86 o 
  12   2   8        0.40        0.71      2.34 o 
 -12   3   8        3.15        5.80      4.45 o 
 -11   3   8        0.73        1.73      2.59 o 
 -10   3   8        5.49        2.65      2.32 o 
  -9   3   8       11.34       10.88      1.70 o 
  -8   3   8        0.64        0.32      1.18 o 
  -7   3   8        4.22        3.65      1.20 o 
  -6   3   8       57.52       57.87      2.52 o 
  -5   3   8        7.39        5.23      1.36 o 
  -4   3   8       39.27       33.84      2.14 o 
  -3   3   8       37.60       49.61      2.90 o 
  -2   3   8       73.76       77.83      2.29 o 
  -1   3   8        7.60        4.71      0.83 o 
   0   3   8      223.75      260.36      4.49 o 
   1   3   8       51.67       59.70      1.90 o 
   2   3   8        6.75        9.97      1.16 o 
   3   3   8       29.30       21.69      1.32 o 
   4   3   8       15.52       14.38      1.48 o 
   5   3   8       74.00       86.74      2.80 o 
   6   3   8       11.30       12.26      1.47 o 
   7   3   8       39.97       32.47      2.37 o 
   8   3   8       58.80       47.74      2.96 o 
   9   3   8        0.67        2.39      2.05 o 
  10   3   8        0.01       -0.27      1.50 o 
  11   3   8       53.66       53.54      5.37 o 
  12   3   8        3.32        1.43      3.06 o 
 -11   4   8       43.87       53.10      4.58 o 
 -10   4   8        1.46        0.06      1.47 o 
  -9   4   8        3.98        4.19      1.66 o 
  -8   4   8       22.50       23.66      2.20 o 
  -7   4   8      588.27      545.94      8.90 o 
  -6   4   8      741.86      715.43     10.74 o 
  -5   4   8      173.26      163.75      4.26 o 
  -4   4   8       26.11       25.15      1.82 o 
  -3   4   8      271.73      255.34      5.94 o 
  -2   4   8       87.63      107.44      3.10 o 
  -1   4   8       66.17       67.62      2.37 o 
   0   4   8      269.59      279.91      5.24 o 
   1   4   8       15.38       26.90      3.14 o 
   2   4   8      726.31      764.85     15.42 o 
   3   4   8      452.96      466.98      9.42 o 
   4   4   8      292.33      291.11      6.53 o 
   5   4   8       16.85       16.67      1.91 o 
   6   4   8        0.71        1.29      1.26 o 
   7   4   8       10.56       14.38      2.03 o 
   8   4   8        0.76       -1.38      1.38 o 
   9   4   8        7.83       10.15      2.62 o 
  10   4   8        9.65       10.84      2.79 o 
  11   4   8        4.67        9.58      2.88 o 
  12   4   8        4.14        3.10      3.17 o 
 -11   5   8       12.54       17.93      2.83 o 
 -10   5   8        0.79        0.76      1.70 o 
  -9   5   8      238.33      234.87      7.09 o 
  -8   5   8        1.44        5.79      1.70 o 
  -7   5   8       25.33       22.86      2.45 o 
  -6   5   8      186.39      185.74      5.76 o 
  -5   5   8      124.75      110.09      3.95 o 
  -4   5   8       29.78       25.77      1.81 o 
  -3   5   8      367.75      362.98      7.62 o 
  -2   5   8      552.02      557.78     10.79 o 
  -1   5   8       34.26       40.17      2.48 o 
   0   5   8        1.58        0.47      0.62 o 
   2   5   8      474.41      439.22     11.33 o 
   3   5   8      571.09      574.53     14.13 o 
   4   5   8      379.58      401.77      8.94 o 
   5   5   8        0.60       -0.61      1.16 o 
   6   5   8        1.54        8.58      1.70 o 
   7   5   8       13.20        2.32      1.50 o 
   8   5   8        0.00       -1.33      1.33 o 
   9   5   8        0.83        1.27      2.07 o 
  10   5   8       21.79       20.00      4.44 o 
  11   5   8       61.64       56.45      5.09 o 
  12   5   8        6.25        0.81      3.08 o 
 -11   6   8        2.91        5.65      3.58 o 
 -10   6   8       66.81       69.30      5.12 o 
  -9   6   8      294.57      278.12      7.89 o 
  -8   6   8      230.30      209.40      7.27 o 
  -7   6   8      365.65      341.30      8.33 o 
  -6   6   8      211.18      178.80      5.39 o 
  -5   6   8       30.35       24.63      2.66 o 
  -4   6   8        5.04        5.11      1.39 o 
  -3   6   8        0.11        0.57      0.84 o 
  -2   6   8       34.55       25.95      4.50 o 
   0   6   8        2.15        1.46      0.67 o 
   1   6   8        2.32        0.95      0.64 o 
   2   6   8      356.99      364.87     10.57 o 
   3   6   8      168.42      174.84      6.37 o 
   4   6   8       25.03       20.63      2.60 o 
   5   6   8       19.44       37.18      3.78 o 
   6   6   8       16.56        8.97      1.77 o 
   7   6   8      111.68      102.94      4.38 o 
   8   6   8        0.65       -0.27      1.51 o 
   9   6   8       22.82       25.33      3.40 o 
  10   6   8       84.61       86.08      5.77 o 
  11   6   8       12.77        9.83      3.06 o 
  12   6   8        8.27       11.84      4.20 o 
 -10   7   8       61.79       52.56      4.56 o 
  -9   7   8       66.56       65.78      4.18 o 
  -8   7   8        3.42        1.02      1.57 o 
  -7   7   8       22.19       26.80      2.61 o 
  -6   7   8      279.46      261.80      6.88 o 
  -5   7   8        3.05        1.80      1.64 o 
  -4   7   8      329.92      295.55      6.19 o 
  -3   7   8       42.32       65.37      2.61 o 
  -2   7   8      137.72      142.71      3.40 o 
  -1   7   8       33.13       28.13      1.42 o 
   0   7   8       21.82       22.91      1.83 o 
   1   7   8       11.12        9.75      1.31 o 
   2   7   8      170.35      169.97      4.90 o 
   3   7   8      473.00      459.99     12.83 o 
   4   7   8      183.21      172.45      6.74 o 
   5   7   8      208.07      190.77      8.90 o 
   6   7   8       93.48       80.21     15.29 o 
   7   7   8       28.71       19.47      3.09 o 
   8   7   8       11.54       10.12      2.13 o 
   9   7   8        6.05        3.36      1.97 o 
  10   7   8       20.17       20.02      4.83 o 
  11   7   8      108.35      126.59     10.67 o 
  12   7   8        6.07        3.03      3.71 o 
 -10   8   8      168.77      184.25     11.93 o 
  -9   8   8      300.62      301.83     10.56 o 
  -8   8   8       32.53       27.81      2.85 o 
  -7   8   8       12.21        6.92      1.86 o 
  -6   8   8       10.15        8.85      2.03 o 
  -5   8   8       10.28        4.28      2.27 o 
  -4   8   8       98.43       87.95      3.19 o 
  -3   8   8        2.99        4.47      1.14 o 
  -2   8   8       80.75       73.81      2.16 o 
  -1   8   8        0.42       -0.33      0.79 o 
   0   8   8       13.83       13.63      1.22 o 
   1   8   8      160.64      149.80      4.82 o 
   2   8   8       90.46      107.12      8.37 o 
   3   8   8      369.36      315.00     10.39 o 
   4   8   8        3.64        2.38      1.49 o 
   5   8   8      215.03      208.38     13.09 o 
   6   8   8        0.03       -0.35      2.30 o 
   7   8   8        1.24       -0.20      1.86 o 
   8   8   8        7.86        8.13      2.94 o 
   9   8   8      105.69      107.05      5.24 o 
  10   8   8       22.93       25.98      4.79 o 
  11   8   8        2.08       -0.72      3.18 o 
  -9   9   8       60.17       61.04      4.78 o 
  -8   9   8        4.34        3.76      1.80 o 
  -7   9   8        2.68        4.51      2.18 o 
  -6   9   8       22.36       23.26      2.71 o 
  -5   9   8       29.77       31.35      2.35 o 
  -4   9   8      153.31      141.67      4.20 o 
  -3   9   8       98.39       88.12      3.06 o 
  -2   9   8      204.84      179.65      3.99 o 
  -1   9   8       11.26       11.92      1.32 o 
   0   9   8      317.06      300.36      5.95 o 
   1   9   8        9.76        6.97      1.15 o 
   2   9   8      150.24      151.60      6.33 o 
   3   9   8      509.28      498.27     16.79 o 
   4   9   8       65.93       54.34      4.19 o 
   5   9   8       12.10       11.09      2.37 o 
   6   9   8       61.67       48.29      4.88 o 
   7   9   8        5.30        4.96      2.35 o 
   8   9   8        6.59        6.62      5.09 o 
   9   9   8       20.47       33.06      5.02 o 
  10   9   8       54.73       58.79      6.19 o 
  11   9   8       13.31       14.14      4.54 o 
  -9  10   8      136.10      148.37     10.07 o 
  -8  10   8       13.62       15.50      2.79 o 
  -7  10   8        6.21        6.28      1.82 o 
  -6  10   8       16.79       16.44      2.10 o 
  -5  10   8       11.14       14.68      1.94 o 
  -4  10   8        3.41        3.60      1.53 o 
  -3  10   8        0.09       -0.04      0.99 o 
  -2  10   8        0.93        1.91      1.21 o 
  -1  10   8       37.28       33.75      2.18 o 
   0  10   8       20.68       11.52      1.83 o 
   1  10   8       33.61       39.34      3.02 o 
   2  10   8      203.52      172.63      9.37 o 
   3  10   8       52.09       51.05      3.21 o 
   4  10   8       18.99       20.04      2.39 o 
   5  10   8        0.08       -0.11      1.34 o 
   6  10   8       13.92       16.94      2.54 o 
   7  10   8        3.80        2.03      1.91 o 
   8  10   8        0.50        1.82      2.00 o 
   9  10   8       10.37       13.15      3.59 o 
  10  10   8        3.62        3.44      3.81 o 
  -8  11   8       50.77       57.89      5.35 o 
  -7  11   8        8.96        9.08      3.02 o 
  -6  11   8        0.00        0.69      1.56 o 
  -5  11   8       40.44       44.59      5.71 o 
  -4  11   8       14.73       15.93      1.96 o 
  -3  11   8       18.93       12.92      1.53 o 
  -2  11   8       17.73       19.09      2.82 o 
  -1  11   8        1.00        1.47      1.81 o 
   0  11   8       29.07       20.87      3.48 o 
   1  11   8        3.83        3.68      1.13 o 
   2  11   8       34.57       32.44      2.52 o 
   3  11   8       10.96       12.82      1.94 o 
   4  11   8        0.03        1.87      1.50 o 
   5  11   8        1.21        0.16      1.55 o 
   6  11   8        9.90        9.67      2.23 o 
   7  11   8        0.11        2.18      2.09 o 
   8  11   8        8.45       13.32      6.07 o 
   9  11   8        9.91        5.63      3.92 o 
  10  11   8        9.67       17.64      5.49 o 
  -7  12   8        0.02       12.29      5.96 o 
  -6  12   8       18.23       26.57      3.04 o 
  -5  12   8        1.95        1.82      1.61 o 
  -4  12   8       22.37       20.43      2.04 o 
  -3  12   8        0.24        2.36      1.29 o 
  -2  12   8       14.59       22.77      4.05 o 
  -1  12   8       78.15       85.42      6.86 o 
   0  12   8       27.55       28.56      4.09 o 
   1  12   8        0.59       -2.10      2.80 o 
   2  12   8        0.26       -0.70      1.20 o 
   3  12   8        0.05        0.25      1.40 o 
   4  12   8       10.12       16.20      2.77 o 
   5  12   8       60.56       61.40      5.16 o 
   6  12   8       11.33       12.73      3.62 o 
   7  12   8       11.10        8.87      2.95 o 
   8  12   8        0.47       -0.31      3.10 o 
   9  12   8        0.22       -3.07      3.07 o 
  -6  13   8       35.39       43.83     10.98 o 
  -5  13   8        5.36       13.44      3.40 o 
  -4  13   8       23.29       21.98      2.29 o 
  -3  13   8       22.05       25.69      6.08 o 
  -2  13   8        0.25       -0.92      2.96 o 
  -1  13   8        2.92        3.23      2.75 o 
   2  13   8        3.96        5.21      3.81 o 
   3  13   8       14.12       13.18      2.47 o 
   4  13   8        0.46       -0.84      1.76 o 
   5  13   8       13.74       11.93      2.84 o 
   6  13   8        0.96       -0.09      2.59 o 
   7  13   8       11.08        8.75      3.66 o 
   8  13   8        2.55        6.33      3.62 o 
  -4  14   8        7.71       10.71      6.29 o 
   2  14   8       43.00       36.74      3.78 o 
   3  14   8        9.44       11.73      2.49 o 
   4  14   8        0.59        3.24      2.41 o 
   5  14   8        0.27       -1.84      2.60 o 
   6  14   8       34.55       34.37      5.70 o 
   2  15   8        7.66        6.29      2.20 o 
   3  15   8        2.87        6.65      2.50 o 
   4  15   8        0.00        0.77      2.55 o 
  -2 -10   9       18.26       11.65      4.67 o 
  -1 -10   9        0.36        2.86      3.59 o 
   0 -10   9        3.08        1.57      3.21 o 
   1 -10   9        0.22       -0.37      3.14 o 
  -5  -9   9        4.69        8.98      4.50 o 
  -4  -9   9        1.82        1.98      3.24 o 
  -3  -9   9       61.59       62.03      5.00 o 
  -2  -9   9        0.47        1.10      2.15 o 
  -1  -9   9       17.79       18.33      3.10 o 
   0  -9   9        0.27       -1.50      2.04 o 
   1  -9   9      139.70      139.65      6.71 o 
   2  -9   9       49.83       50.58      4.87 o 
   3  -9   9        6.53        2.38      2.34 o 
   4  -9   9        5.72        2.91      3.47 o 
  -7  -8   9       24.68       21.48      5.77 o 
  -6  -8   9       15.01       19.19      5.53 o 
  -5  -8   9       38.47       42.60      4.55 o 
  -4  -8   9       15.52       21.32      4.42 o 
  -3  -8   9       26.06       16.72      3.20 o 
  -2  -8   9        0.56        2.83      2.21 o 
  -1  -8   9       65.42       71.86      5.67 o 
   0  -8   9       32.58       38.39      3.79 o 
   1  -8   9        0.08       -1.32      1.78 o 
   2  -8   9       10.80       11.96      2.57 o 
   3  -8   9        2.70        2.17      2.10 o 
   4  -8   9        0.19       -0.15      1.97 o 
   5  -8   9       54.04       50.17      4.35 o 
   6  -8   9       49.98       61.32      8.09 o 
  -8  -7   9        6.77       -0.22      4.21 o 
  -7  -7   9       51.56       61.82      5.85 o 
  -6  -7   9       24.89       26.41      4.29 o 
  -5  -7   9       25.05       27.24      2.99 o 
  -4  -7   9        0.89       -1.13      1.73 o 
  -3  -7   9       64.72       68.78      4.07 o 
  -2  -7   9      100.94      113.81      5.53 o 
  -1  -7   9      257.84      259.55      8.45 o 
   0  -7   9      258.10      259.46     10.90 o 
   1  -7   9      197.20      196.00      7.15 o 
   2  -7   9       21.90       15.57      2.71 o 
   3  -7   9        0.89        0.19      1.83 o 
   4  -7   9        0.19        1.56      2.44 o 
   5  -7   9        4.70        5.20      2.39 o 
   6  -7   9       78.12       80.85      4.79 o 
   7  -7   9       17.76       16.87      2.76 o 
  -9  -6   9        3.24        6.62      4.39 o 
  -8  -6   9       28.66       20.28      4.09 o 
  -7  -6   9        7.26        9.56      3.43 o 
  -6  -6   9        0.60        1.25      2.72 o 
  -5  -6   9      184.46      211.17      6.40 o 
  -4  -6   9       20.99       16.46      2.40 o 
  -3  -6   9       33.58       29.77      2.79 o 
  -2  -6   9      295.53      290.86     10.15 o 
  -1  -6   9       11.96       10.21      2.00 o 
   0  -6   9       52.82       55.74      3.45 o 
   1  -6   9       13.28       14.18      2.64 o 
   2  -6   9       38.24       35.80      4.85 o 
   3  -6   9        3.18        3.20      1.89 o 
   4  -6   9        4.72        5.60      2.07 o 
   5  -6   9       22.62       19.95      3.00 o 
   6  -6   9       20.57       19.69      2.59 o 
   7  -6   9      283.30      305.46      7.64 o 
   8  -6   9        0.54        2.21      1.77 o 
  -9  -5   9       33.65       44.68      6.81 o 
  -8  -5   9       99.44       91.95     10.33 o 
  -7  -5   9       81.68       85.36      6.27 o 
  -6  -5   9       21.16       16.49      2.94 o 
  -5  -5   9       25.49       25.00      2.65 o 
  -4  -5   9       22.05       27.53      2.65 o 
  -3  -5   9        7.66        6.67      1.92 o 
  -2  -5   9      479.56      493.72     10.21 o 
  -1  -5   9      119.24      122.48      4.45 o 
   0  -5   9       32.75       32.61      3.11 o 
   1  -5   9      102.42       97.41      4.01 o 
   2  -5   9        2.31        1.71      1.41 o 
   3  -5   9       51.66       49.95      3.36 o 
   4  -5   9       27.94       27.32      2.53 o 
   5  -5   9       18.76       16.48      3.23 o 
   6  -5   9       27.92       27.64      2.23 o 
   7  -5   9       10.84       11.69      1.89 o 
   8  -5   9        4.67        8.14      2.90 o 
   9  -5   9       84.12       80.33      8.49 o 
 -10  -4   9        5.46        0.22      3.84 o 
  -9  -4   9       18.26       11.66      3.37 o 
  -8  -4   9       17.95       20.59      3.67 o 
  -7  -4   9       12.79        5.63      2.62 o 
  -6  -4   9       99.28      109.52      5.30 o 
  -5  -4   9       19.25       17.84      2.75 o 
  -4  -4   9        8.33        7.42      1.85 o 
  -3  -4   9        6.85        5.71      1.82 o 
  -2  -4   9       14.05       12.90      1.97 o 
  -1  -4   9       13.69       11.55      1.83 o 
   0  -4   9      564.53      555.43     11.31 o 
   1  -4   9       41.23       40.64      3.15 o 
   2  -4   9       48.78       53.53      3.34 o 
   3  -4   9       11.23       10.29      1.76 o 
   4  -4   9      203.71      189.75      7.19 o 
   5  -4   9      123.45      117.00      4.70 o 
   6  -4   9       26.56       26.78      2.12 o 
   7  -4   9      122.86      115.25      3.84 o 
   8  -4   9      108.77      109.90      7.60 o 
   9  -4   9        0.43        2.00      2.86 o 
  10  -4   9       19.85       18.18      5.45 o 
 -10  -3   9        5.99       10.48      3.48 o 
  -9  -3   9       32.88       25.91      3.92 o 
  -8  -3   9        5.47        9.46      2.02 o 
  -7  -3   9       65.92       71.80      3.54 o 
  -6  -3   9        1.13        1.02      1.51 o 
  -5  -3   9       80.67       78.01      3.40 o 
  -4  -3   9        7.82        5.13      1.33 o 
  -3  -3   9      197.96      223.47      4.79 o 
  -2  -3   9       96.46       97.67      2.95 o 
  -1  -3   9       11.11       12.34      1.58 o 
   0  -3   9       26.09       26.63      2.25 o 
   1  -3   9       72.63       68.08      3.19 o 
   2  -3   9     1620.46     1641.87     26.58 o 
   3  -3   9        3.52        0.86      1.26 o 
   4  -3   9        0.00        1.64      1.31 o 
   5  -3   9      406.11      392.06      7.65 o 
   6  -3   9       10.18        9.00      1.37 o 
   7  -3   9       83.42       83.65      3.13 o 
   8  -3   9       31.89       29.70      2.96 o 
   9  -3   9       22.89       23.97      4.71 o 
  10  -3   9      363.61      341.65     15.75 o 
 -11  -2   9       12.50       14.78      4.21 o 
 -10  -2   9       63.13       57.98      6.08 o 
  -9  -2   9       17.15       18.15      4.34 o 
  -8  -2   9       36.86       26.69      3.96 o 
  -7  -2   9       13.08       10.96      1.97 o 
  -6  -2   9       16.03       13.86      2.03 o 
  -5  -2   9        6.57        8.08      1.76 o 
  -4  -2   9        6.22        8.46      1.62 o 
  -3  -2   9       72.23       80.75      2.93 o 
  -2  -2   9      397.93      396.64      7.03 o 
  -1  -2   9       78.80       79.39      4.70 o 
   0  -2   9      376.11      377.11      6.63 o 
   1  -2   9      350.75      340.20      6.09 o 
   2  -2   9       13.33       13.01      1.23 o 
   3  -2   9        2.05        2.86      0.95 o 
   4  -2   9      185.62      187.39      3.78 o 
   5  -2   9        1.98        2.05      1.19 o 
   6  -2   9     1127.73     1087.88     14.50 o 
   7  -2   9       40.86       40.99      3.53 o 
   8  -2   9        0.00       -0.70      1.56 o 
   9  -2   9       58.31       51.92      5.09 o 
  10  -2   9       26.82       25.82      4.90 o 
  11  -2   9       10.94       11.93      4.90 o 
 -11  -1   9       15.26       12.75      4.29 o 
 -10  -1   9        0.02       -2.05      3.08 o 
  -9  -1   9       18.33       16.49      2.39 o 
  -8  -1   9        1.03        1.31      2.83 o 
  -7  -1   9      192.18      198.89      5.52 o 
  -6  -1   9      349.41      365.06      7.79 o 
  -5  -1   9        6.38        2.96      1.49 o 
  -4  -1   9        7.54        7.77      1.58 o 
  -3  -1   9      542.64      582.25      9.52 o 
  -2  -1   9      136.51      142.61      3.71 o 
  -1  -1   9       48.44       49.34      2.18 o 
   0  -1   9      355.96      361.71      5.83 o 
   1  -1   9     1691.57     1677.44     21.58 o 
   2  -1   9        0.00       -0.06      0.85 o 
   3  -1   9      281.15      281.30      4.95 o 
   4  -1   9        3.14        1.47      0.91 o 
   5  -1   9      133.77      126.93      2.73 o 
   6  -1   9        2.68        5.21      1.14 o 
   7  -1   9       13.52       13.95      1.59 o 
   8  -1   9       14.18       12.64      2.31 o 
   9  -1   9        7.33        7.77      5.05 o 
  10  -1   9        0.57        0.94      2.78 o 
  11  -1   9       17.69       14.26      4.58 o 
 -11   0   9        0.27       -2.72      3.10 o 
 -10   0   9        5.64        0.99      2.75 o 
  -9   0   9        6.25        3.64      2.62 o 
  -8   0   9        4.05        3.30      1.66 o 
  -7   0   9      112.50      115.29      4.30 o 
  -6   0   9        1.86        1.80      1.27 o 
  -5   0   9       33.99       30.54      2.05 o 
  -4   0   9      156.43      153.71      4.31 o 
  -3   0   9      472.19      474.02      6.84 o 
  -2   0   9      105.09      135.73      3.07 o 
  -1   0   9      132.44       55.84      4.51 o 
   0   0   9        0.23       -0.33      0.59 o 
   1   0   9       99.11      104.00      2.98 o 
   2   0   9     1121.23     1119.78     16.94 o 
   3   0   9      738.15      732.13     10.29 o 
   4   0   9        4.17        4.27      0.94 o 
   5   0   9      571.57      581.08      9.13 o 
   6   0   9        1.64        0.70      1.15 o 
   7   0   9       11.94        7.57      1.52 o 
   8   0   9       38.52       35.95      2.78 o 
   9   0   9       11.73       13.88      2.03 o 
  10   0   9       15.47       20.45      3.64 o 
  11   0   9       33.29       19.71      4.68 o 
  12   0   9       31.33       44.82      6.17 o 
 -11   1   9        4.38        3.78      3.37 o 
 -10   1   9        1.74        1.54      2.71 o 
  -9   1   9      152.38      159.90      6.62 o 
  -8   1   9       16.87       14.40      2.30 o 
  -7   1   9      528.41      559.60      9.61 o 
  -6   1   9      447.02      457.93      7.47 o 
  -5   1   9       20.78       23.24      1.61 o 
  -4   1   9       24.53       15.26      1.42 o 
  -3   1   9        4.14        6.25      0.98 o 
  -2   1   9        2.38        1.01      0.72 o 
  -1   1   9       12.67       10.71      1.00 o 
   0   1   9       41.44       39.05      2.86 o 
   1   1   9      135.35      152.91      3.66 o 
   2   1   9       39.38       39.90      1.58 o 
   3   1   9      582.09      578.42     15.18 o 
   4   1   9     1655.04     1606.69     19.35 o 
   5   1   9       60.02       60.50      3.02 o 
   6   1   9        1.89        1.73      1.20 o 
   7   1   9      144.68      165.66      5.30 o 
   8   1   9       72.25       70.11      3.71 o 
   9   1   9        9.83        6.81      1.96 o 
  10   1   9       84.05       84.20      4.70 o 
  11   1   9       52.89       37.63      5.56 o 
  12   1   9        0.24       -2.05      3.57 o 
 -11   2   9        4.91        8.17      3.18 o 
 -10   2   9       31.00       34.17      3.95 o 
  -9   2   9        0.57        0.26      2.02 o 
  -8   2   9        0.63        1.19      1.82 o 
  -7   2   9      126.37      129.80      4.37 o 
  -6   2   9      738.31      743.17     12.41 o 
  -5   2   9      149.50      155.71      4.27 o 
  -4   2   9     1175.03     1175.83     17.75 o 
  -3   2   9       93.31      106.77      2.63 o 
  -2   2   9       71.62       75.09      2.07 o 
  -1   2   9      165.19      189.82      4.64 o 
   0   2   9      284.54      317.63      5.02 o 
   1   2   9       51.73       63.71      1.99 o 
   2   2   9       35.80       35.58      1.49 o 
   3   2   9        8.73        5.74      0.87 o 
   4   2   9      102.54       95.29      2.85 o 
   6   2   9       71.72       78.64      3.71 o 
   7   2   9        0.14       -1.27      1.27 o 
   8   2   9        0.00       -0.16      1.56 o 
   9   2   9        7.02        6.62      2.66 o 
  10   2   9        6.75        3.57      1.98 o 
  11   2   9       10.82       12.84      2.72 o 
  12   2   9        0.39        1.36      2.26 o 
 -11   3   9        0.04       -1.62      5.22 o 
 -10   3   9       24.20       24.31      3.08 o 
  -9   3   9       47.53       43.27      3.05 o 
  -8   3   9        6.19        5.24      1.67 o 
  -7   3   9       32.86       35.21      2.49 o 
  -6   3   9       99.43      103.84      3.64 o 
  -5   3   9      544.61      530.48      9.27 o 
  -4   3   9       29.57       28.96      2.01 o 
  -3   3   9      335.34      304.28      5.90 o 
  -2   3   9      159.66      156.83      3.53 o 
  -1   3   9      184.87      163.06      3.45 o 
   0   3   9       94.21       82.34      2.38 o 
   1   3   9       96.17      110.59      2.82 o 
   2   3   9      193.64      206.50      4.81 o 
   3   3   9      315.25      308.21      5.39 o 
   4   3   9        7.40        8.46      1.12 o 
   5   3   9        5.16        8.44      1.19 o 
   6   3   9        1.36        2.10      1.15 o 
   7   3   9      186.64      168.53      7.69 o 
   8   3   9       36.64       31.03      4.81 o 
   9   3   9       12.92        5.02      3.21 o 
  10   3   9      179.83      177.00      5.77 o 
  11   3   9        9.08       12.64      3.13 o 
  12   3   9       10.60       12.72      3.79 o 
 -11   4   9        2.81       -0.22      3.21 o 
 -10   4   9        2.11        1.86      1.64 o 
  -9   4   9       24.29       16.52      1.92 o 
  -8   4   9        6.72        7.22      1.54 o 
  -7   4   9      341.44      340.80      6.49 o 
  -6   4   9      170.98      168.50      4.49 o 
  -5   4   9      168.48      163.21      4.26 o 
  -4   4   9      489.41      459.94      8.12 o 
  -3   4   9      272.39      256.34      5.19 o 
  -2   4   9       12.89       16.03      1.28 o 
  -1   4   9      325.99      334.12      6.32 o 
   0   4   9       59.40       46.50      2.12 o 
   1   4   9      265.17      270.25      5.66 o 
   2   4   9       23.44       33.08      1.97 o 
   3   4   9       15.95       18.17      1.55 o 
   4   4   9       42.64       38.95      2.19 o 
   5   4   9        7.30        8.66      1.61 o 
   6   4   9      413.17      362.54      8.95 o 
   7   4   9        7.33        6.86      2.99 o 
   8   4   9        0.03        0.01      2.04 o 
   9   4   9        1.66        0.73      2.03 o 
  10   4   9        1.56        2.99      2.78 o 
  11   4   9        4.37        9.16      2.94 o 
  12   4   9       52.02       54.68      6.10 o 
 -11   5   9       10.37       16.15      3.85 o 
 -10   5   9       10.82        5.26      1.71 o 
  -9   5   9       40.68       40.40      3.03 o 
  -8   5   9        0.56       -1.53      1.60 o 
  -7   5   9      176.66      168.78      4.82 o 
  -6   5   9       76.90       83.06      3.33 o 
  -5   5   9        1.69        2.14      1.13 o 
  -4   5   9       64.52       63.05      3.18 o 
  -3   5   9     1226.77     1190.43     20.45 o 
  -2   5   9      557.87      484.97      8.58 o 
  -1   5   9      108.66      107.00      3.21 o 
   0   5   9      144.86      135.52      3.43 o 
   1   5   9      305.17      259.62     11.44 o 
   2   5   9     1658.76     1644.74     37.16 o 
   3   5   9       49.93       47.17      2.81 o 
   4   5   9      142.87      136.85      4.59 o 
   5   5   9       57.16       49.43      3.05 o 
   6   5   9      200.95      168.97      5.49 o 
   7   5   9        2.76        0.37      1.41 o 
   8   5   9       29.17       20.58      2.55 o 
   9   5   9       62.74       63.46      5.11 o 
  10   5   9        0.95       -1.27      2.20 o 
  11   5   9       26.87       22.80      4.45 o 
  12   5   9       31.60       43.74      5.91 o 
 -11   6   9       68.99       78.63      6.42 o 
 -10   6   9        2.43        3.07      2.43 o 
  -9   6   9       11.01       10.96      2.39 o 
  -8   6   9       58.82       64.39      4.02 o 
  -7   6   9       36.40       40.16      3.12 o 
  -6   6   9      160.07      147.71      4.47 o 
  -5   6   9      154.04      148.78      4.10 o 
  -4   6   9       24.75       25.72      1.92 o 
  -3   6   9        6.93       11.31      1.68 o 
  -2   6   9       14.04       18.04      1.87 o 
  -1   6   9      102.19       69.56     14.89 o 
   1   6   9        4.53        0.52      0.57 o 
   2   6   9      197.57      177.63      6.09 o 
   3   6   9        0.11       -0.35      1.27 o 
   4   6   9       17.88       17.26      3.09 o 
   5   6   9      771.17      677.19     23.50 o 
   6   6   9       11.34        8.39      1.52 o 
   7   6   9      126.79      130.74      5.10 o 
   8   6   9        6.57        5.77      1.93 o 
   9   6   9        1.23       -1.66      1.66 o 
  10   6   9       32.68       31.11      3.97 o 
  11   6   9        3.55        1.30      3.33 o 
  12   6   9        0.83        2.23      3.55 o 
 -10   7   9        0.23       -2.09      2.09 o 
  -9   7   9      165.14      177.38      8.31 o 
  -8   7   9      353.02      334.37     18.10 o 
  -7   7   9      492.32      478.14     11.01 o 
  -6   7   9       95.64      109.73      5.51 o 
  -5   7   9       42.63       42.37      2.88 o 
  -4   7   9      674.29      625.44     10.63 o 
  -3   7   9       68.58       53.59      2.83 o 
  -2   7   9       56.29       43.76      2.54 o 
  -1   7   9       52.85       51.11      2.45 o 
   0   7   9      157.20      152.00      3.81 o 
   1   7   9     1101.44     1027.59     17.94 o 
   2   7   9        1.71        1.08      1.18 o 
   3   7   9      136.14      123.46      5.43 o 
   4   7   9       69.42       87.48      4.89 o 
   5   7   9       28.06       17.77      2.73 o 
   6   7   9       17.58       11.45      5.12 o 
   7   7   9       42.26       49.26      4.71 o 
   8   7   9        2.34        3.54      1.86 o 
   9   7   9        0.04        1.00      1.90 o 
  10   7   9       15.78        7.59      3.08 o 
  11   7   9       33.87       35.30      5.54 o 
 -10   8   9        2.85        2.56      3.25 o 
  -9   8   9       12.59       15.49      2.94 o 
  -8   8   9       97.78       89.44      4.58 o 
  -7   8   9      105.76      106.73      7.96 o 
  -6   8   9       14.28        5.81      2.08 o 
  -5   8   9       29.08       19.12      2.18 o 
  -4   8   9        5.92        6.02      1.20 o 
  -3   8   9        9.51       11.02      2.13 o 
  -2   8   9        9.09        6.02      1.22 o 
  -1   8   9       82.30       70.46      2.72 o 
   0   8   9       17.91       12.37      1.40 o 
   1   8   9       80.73       72.55      2.76 o 
   2   8   9       64.74       50.95      3.57 o 
   3   8   9       37.51       29.30      2.97 o 
   4   8   9      226.70      208.65      7.80 o 
   5   8   9      165.51      139.70      6.48 o 
   6   8   9       11.28        5.14      2.32 o 
   7   8   9       26.92       25.60      3.62 o 
   8   8   9        1.08       -0.32      2.14 o 
   9   8   9       40.67       38.53      3.62 o 
  10   8   9        6.50        3.40      2.20 o 
  11   8   9        0.50       -0.17      3.30 o 
  -9   9   9       45.13       31.29      4.75 o 
  -8   9   9       14.96       11.25      2.21 o 
  -7   9   9       45.61       42.05      3.27 o 
  -6   9   9        5.89        4.09      1.59 o 
  -5   9   9        0.61        1.04      1.39 o 
  -4   9   9       21.84       15.52      2.20 o 
  -3   9   9      111.49       84.36      2.79 o 
  -2   9   9      128.14      122.24      3.63 o 
  -1   9   9      699.18      644.27     17.00 o 
   0   9   9      237.89      233.73      5.11 o 
   1   9   9       12.79       11.76      1.51 o 
   2   9   9      463.16      409.07     15.89 o 
   3   9   9       13.71       14.04      2.34 o 
   4   9   9       18.19       14.63      2.48 o 
   5   9   9       54.92       38.90      3.95 o 
   6   9   9      237.08      247.36     11.26 o 
   7   9   9        7.31        7.55      2.50 o 
   8   9   9       10.25        6.90      2.88 o 
   9   9   9        3.42        0.66      2.37 o 
  10   9   9       18.70       17.50      3.08 o 
  11   9   9        9.01        8.08      4.04 o 
  -9  10   9       80.03       93.65      8.15 o 
  -8  10   9       55.52       55.99      8.82 o 
  -7  10   9       22.11       25.39      4.80 o 
  -6  10   9       18.07       18.69      2.42 o 
  -5  10   9       13.52       14.69      4.21 o 
  -4  10   9       38.44       35.01      3.64 o 
  -3  10   9        1.13        2.38      1.00 o 
  -2  10   9       24.68       21.76      2.00 o 
  -1  10   9        8.43        6.90      1.41 o 
   0  10   9        0.00        0.44      1.42 o 
   1  10   9        0.96        3.73      1.17 o 
   2  10   9       29.45       26.22      4.10 o 
   3  10   9       49.86       41.70      3.10 o 
   4  10   9      114.65       91.55      4.32 o 
   5  10   9       48.34       37.66      3.30 o 
   6  10   9       46.83       44.85      4.49 o 
   7  10   9       40.10       37.04      4.44 o 
   8  10   9       55.49       48.88      7.03 o 
   9  10   9       59.20       70.66      8.53 o 
  10  10   9        9.23        7.68      4.17 o 
  -8  11   9        5.89        5.69      3.18 o 
  -7  11   9        2.68        4.15      2.33 o 
  -6  11   9       24.95       26.79      5.26 o 
  -5  11   9        0.92        2.52      1.49 o 
  -4  11   9       13.96       13.25      2.17 o 
  -3  11   9      142.24      136.42      3.96 o 
  -2  11   9      834.37      797.08     23.66 o 
  -1  11   9        0.25        1.08      1.16 o 
   0  11   9       26.39       23.73      2.42 o 
   1  11   9      145.99      134.90      7.39 o 
   2  11   9       31.75       26.42      3.65 o 
   3  11   9       23.25       26.54      2.58 o 
   4  11   9       30.18       37.06      3.27 o 
   5  11   9       19.04       14.77      2.47 o 
   6  11   9        0.22        0.33      1.61 o 
   7  11   9        0.21       -0.30      1.78 o 
   8  11   9        4.42        0.00      2.06 o 
   9  11   9        0.48       -2.72      2.98 o 
  -7  12   9        0.24        1.70      3.02 o 
  -6  12   9        0.28        3.43      3.55 o 
  -5  12   9        3.97        3.75      1.49 o 
  -4  12   9        0.49        2.10      1.45 o 
  -3  12   9        0.00        0.81      1.19 o 
  -2  12   9       30.19       43.80      2.90 o 
  -1  12   9        5.33       10.23      3.09 o 
   0  12   9       13.87       14.18      3.35 o 
   1  12   9        1.10        1.65      1.22 o 
   2  12   9       70.59       63.25      3.54 o 
   3  12   9       76.87       69.64      4.06 o 
   4  12   9       34.31       36.18      3.34 o 
   5  12   9       10.67       11.25      2.33 o 
   6  12   9        1.63       -1.34      3.08 o 
   7  12   9       16.93       27.80      5.13 o 
   8  12   9        5.26        8.25      3.79 o 
   9  12   9       40.12       26.75      5.79 o 
  -6  13   9        9.36       14.28      3.39 o 
  -5  13   9       13.35       12.47      2.65 o 
  -4  13   9       19.64       18.37      2.18 o 
  -3  13   9       33.48       35.37      2.75 o 
  -2  13   9       33.01       37.43      5.11 o 
  -1  13   9        1.41        1.88      2.61 o 
   0  13   9       18.95       21.08      4.09 o 
   1  13   9        3.34        4.37      1.54 o 
   2  13   9        1.82        1.73      2.79 o 
   3  13   9        0.07       -0.23      1.72 o 
   4  13   9       36.81       36.61      3.89 o 
   5  13   9        3.40        6.39      2.51 o 
   6  13   9       21.51       27.97      4.94 o 
   7  13   9        2.05       -2.61      2.61 o 
   8  13   9        4.90        0.01      3.11 o 
  -4  14   9        2.05        6.08     11.32 o 
   2  14   9       17.57       17.72      3.00 o 
   3  14   9        4.94        7.71      2.36 o 
   4  14   9        0.32        0.09      1.92 o 
   5  14   9        4.11        3.84      2.94 o 
   6  14   9        4.16        5.23      3.51 o 
   2  15   9        9.76        9.55      2.49 o 
   3  15   9        1.41        0.61      2.27 o 
   4  15   9        4.39        2.66      2.83 o 
  -3  -9  10       31.92       26.72      4.46 o 
  -2  -9  10       15.46       15.29      3.81 o 
  -1  -9  10        3.16        0.99      3.33 o 
   0  -9  10       11.19       14.01      6.57 o 
   1  -9  10      157.91      142.81     10.80 o 
   2  -9  10        1.19       -0.85      3.10 o 
  -5  -8  10        6.32        4.87      5.00 o 
  -4  -8  10       16.19       12.78      2.67 o 
  -3  -8  10      149.02      153.50      6.96 o 
  -2  -8  10        2.65        1.49      2.37 o 
  -1  -8  10       21.58       27.08      3.62 o 
   0  -8  10        0.00       -0.48      2.10 o 
   1  -8  10       45.59       62.81      6.74 o 
   2  -8  10       14.57       17.22      3.06 o 
   3  -8  10        0.99        0.44      2.10 o 
   4  -8  10       24.84       26.47      6.30 o 
   5  -8  10        4.14        7.92      4.09 o 
  -7  -7  10        8.83        9.14      4.79 o 
  -6  -7  10        3.49        3.73      3.35 o 
  -5  -7  10        3.15        4.31      2.78 o 
  -4  -7  10       37.18       36.34      3.34 o 
  -3  -7  10       63.40       52.69      5.04 o 
  -2  -7  10        4.21        5.31      2.09 o 
  -1  -7  10        0.20       -0.84      2.05 o 
   0  -7  10       61.13       55.88      4.52 o 
   1  -7  10       15.42       14.29      2.80 o 
   2  -7  10        0.14        0.65      1.90 o 
   3  -7  10       63.90       71.72      5.03 o 
   4  -7  10        1.48        0.41      2.07 o 
   5  -7  10        1.87       -0.26      2.05 o 
   6  -7  10       10.11       13.11      2.93 o 
  -8  -6  10        3.07        6.02      4.39 o 
  -7  -6  10       35.97       27.87      4.75 o 
  -6  -6  10       14.42        9.07      3.51 o 
  -5  -6  10       10.24       11.46      2.91 o 
  -4  -6  10       87.30       79.93      4.47 o 
  -3  -6  10        0.12       -0.06      1.72 o 
  -2  -6  10        0.64       -0.40      1.67 o 
  -1  -6  10        1.17        1.04      1.65 o 
   0  -6  10       43.01       44.66      3.27 o 
   1  -6  10       66.10       67.92      8.14 o 
   2  -6  10       30.74       30.27      2.83 o 
   3  -6  10       22.63       19.97      2.48 o 
   4  -6  10        3.51        4.35      1.96 o 
   5  -6  10        0.85        0.92      1.76 o 
   6  -6  10       30.73       33.22      3.63 o 
   7  -6  10       72.96       71.57      3.75 o 
  -9  -5  10        7.05        8.27      4.28 o 
  -8  -5  10        3.10       -2.78      2.78 o 
  -7  -5  10        5.98        4.70      4.02 o 
  -6  -5  10      259.47      273.46      8.74 o 
  -5  -5  10      112.75      123.72      5.91 o 
  -4  -5  10       42.15       40.35      4.15 o 
  -3  -5  10       65.26       69.93      6.13 o 
  -2  -5  10       18.87       25.79      3.00 o 
  -1  -5  10        7.61        9.39      1.92 o 
   0  -5  10        1.26        0.92      1.58 o 
   1  -5  10       16.58       19.91      2.46 o 
   2  -5  10       19.50       27.71      2.62 o 
   3  -5  10       29.10       28.78      2.71 o 
   4  -5  10       49.54       59.54      3.97 o 
   5  -5  10        9.74        8.83      2.04 o 
   6  -5  10      143.90      138.36      4.30 o 
   7  -5  10       42.53       45.09      3.54 o 
   8  -5  10       35.46       23.71      4.21 o 
  -9  -4  10        5.66        0.68      3.02 o 
  -8  -4  10        6.03        1.40      2.95 o 
  -7  -4  10        4.22        2.12      2.57 o 
  -6  -4  10       50.66       41.38      3.84 o 
  -5  -4  10       42.25       31.65      3.47 o 
  -4  -4  10       50.35       53.50      3.99 o 
  -3  -4  10        7.74       11.38      2.06 o 
  -2  -4  10        0.91        2.43      2.14 o 
  -1  -4  10       23.58       22.78      3.17 o 
   0  -4  10       24.06       22.66      2.34 o 
   1  -4  10       55.13       52.30      3.16 o 
   2  -4  10        5.02        4.75      1.95 o 
   3  -4  10      130.92      139.42      4.78 o 
   4  -4  10       19.09       14.32      2.19 o 
   5  -4  10      200.43      206.11      6.02 o 
   6  -4  10      451.95      419.63      7.79 o 
   7  -4  10      595.08      565.67     21.53 o 
   8  -4  10      744.41      726.83     26.36 o 
   9  -4  10        0.15       -0.02      3.00 o 
 -10  -3  10       18.19        9.82      4.16 o 
  -9  -3  10        0.46       -0.39      2.87 o 
  -8  -3  10       41.59       50.42      4.25 o 
  -7  -3  10      122.69      139.61      6.22 o 
  -6  -3  10       96.94      103.59      4.10 o 
  -5  -3  10       58.89       52.51      2.91 o 
  -4  -3  10        0.08        0.85      1.51 o 
  -3  -3  10       48.06       46.23      2.36 o 
  -2  -3  10       82.65       82.32      3.78 o 
  -1  -3  10        1.07        1.46      1.56 o 
   0  -3  10      112.82      110.91      4.08 o 
   1  -3  10       35.56       31.67      2.52 o 
   2  -3  10      481.03      474.92     13.89 o 
   3  -3  10        8.48        8.05      1.72 o 
   4  -3  10      124.94      133.15      4.55 o 
   5  -3  10      617.46      639.21     12.31 o 
   6  -3  10       21.70       21.66      1.94 o 
   7  -3  10       21.56       17.85      3.45 o 
   8  -3  10       77.93       74.40     14.75 o 
   9  -3  10       23.01       26.29      5.74 o 
  10  -3  10       25.47       34.38      6.19 o 
 -10  -2  10        0.94       -1.95      2.41 o 
  -9  -2  10        3.06        0.05      2.08 o 
  -8  -2  10        1.00        1.26      1.92 o 
  -7  -2  10        2.55        0.66      2.06 o 
  -6  -2  10        0.13       -0.97      1.54 o 
  -5  -2  10        0.45       -1.52      1.52 o 
  -4  -2  10       25.76       24.63      2.32 o 
  -3  -2  10      681.13      674.61     12.04 o 
  -2  -2  10       55.53       54.19      2.54 o 
  -1  -2  10       92.46       95.34      3.09 o 
   0  -2  10      629.30      625.49     11.70 o 
   1  -2  10        1.70        0.12      1.03 o 
   2  -2  10       11.94       13.89      1.95 o 
   3  -2  10       42.13       48.80      2.23 o 
   4  -2  10      129.79      137.62      3.98 o 
   5  -2  10      383.81      374.17      7.42 o 
   6  -2  10      866.65      868.00     18.45 o 
   7  -2  10       20.86       21.77      2.88 o 
   8  -2  10        0.02       -0.55      1.99 o 
   9  -2  10       16.83       11.52      3.47 o 
  10  -2  10       47.05       41.28      6.45 o 
 -10  -1  10        7.44        6.79      3.73 o 
  -9  -1  10        3.17       -1.84      1.84 o 
  -8  -1  10        0.01       -1.71      1.71 o 
  -7  -1  10       14.86       14.15      2.14 o 
  -6  -1  10       75.25       74.41      3.63 o 
  -5  -1  10        7.08        3.28      1.62 o 
  -4  -1  10      230.65      228.00      5.68 o 
  -3  -1  10      269.15      280.00      6.25 o 
  -2  -1  10        1.68        0.80      1.34 o 
  -1  -1  10       48.20       61.25      3.93 o 
   0  -1  10      275.63      250.76      5.09 o 
   1  -1  10       54.04       57.71      2.71 o 
   2  -1  10      404.94      415.02      6.63 o 
   3  -1  10     1796.37     1852.84     23.92 o 
   4  -1  10       42.07       41.71      2.69 o 
   5  -1  10       16.06       16.16      2.35 o 
   6  -1  10      180.06      179.53      6.40 o 
   7  -1  10        0.14        1.33      1.82 o 
   8  -1  10        2.10        1.69      2.42 o 
   9  -1  10       73.00       62.25      5.44 o 
  10  -1  10       49.08       44.71      4.97 o 
  11  -1  10       99.62      114.43      8.79 o 
 -11   0  10        9.67        9.56      4.37 o 
 -10   0  10        7.20        3.07      2.83 o 
  -9   0  10        1.63        0.76      2.61 o 
  -8   0  10        1.39       -1.01      1.61 o 
  -7   0  10       31.80       32.07      2.56 o 
  -6   0  10      101.29      110.34      4.13 o 
  -5   0  10       70.49       71.77      3.34 o 
  -4   0  10      717.91      719.14     12.68 o 
  -3   0  10       96.06       89.86      2.82 o 
  -2   0  10       50.31       40.03      1.76 o 
  -1   0  10       36.61       32.46      1.92 o 
   0   0  10      287.59      279.91      4.94 o 
   1   0  10       47.00       41.80      1.92 o 
   2   0  10       28.25       23.51      1.53 o 
   3   0  10       54.79       55.45      2.36 o 
   4   0  10       11.22       12.19      1.40 o 
   5   0  10     1232.34     1274.98     20.82 o 
   6   0  10       63.96       64.54      3.06 o 
   7   0  10       16.58       15.88      1.83 o 
   8   0  10        0.20        1.05      1.50 o 
   9   0  10       25.89       15.95      5.68 o 
  10   0  10        1.22        1.97      3.67 o 
  11   0  10       19.19       19.92      4.89 o 
 -11   1  10        6.97        6.29      4.06 o 
 -10   1  10       20.99       20.83      4.36 o 
  -9   1  10       44.97       45.47      6.32 o 
  -8   1  10        2.45        0.73      2.41 o 
  -7   1  10      179.26      172.54      6.53 o 
  -6   1  10      149.55      151.17      4.11 o 
  -5   1  10      372.25      392.54      6.66 o 
  -4   1  10       16.27       15.08      1.29 o 
  -3   1  10        0.75        2.21      0.90 o 
  -2   1  10       12.15       22.69      1.61 o 
  -1   1  10       96.23      111.83      2.85 o 
   0   1  10       42.98       53.65      2.05 o 
   1   1  10        0.18       -0.54      0.79 o 
   2   1  10      701.38      737.21     10.37 o 
   3   1  10      155.91      137.22      3.18 o 
   4   1  10      205.66      215.48      5.17 o 
   5   1  10      231.47      244.89      5.67 o 
   6   1  10       22.01       24.03      2.02 o 
   7   1  10        0.89        1.03      1.59 o 
   8   1  10        6.51        7.93      1.89 o 
   9   1  10        1.80        1.31      1.77 o 
  10   1  10        9.98       11.48      3.12 o 
  11   1  10       17.97       15.11      4.53 o 
 -11   2  10       13.24       10.24      3.85 o 
 -10   2  10       21.18       17.42      3.43 o 
  -9   2  10        0.04       -0.67      2.06 o 
  -8   2  10      251.49      255.16      7.15 o 
  -7   2  10      183.07      198.48      6.50 o 
  -6   2  10       46.89       42.27      2.66 o 
  -5   2  10      570.45      564.47      9.93 o 
  -4   2  10       26.85       23.58      1.96 o 
  -3   2  10      189.11      199.24      3.71 o 
  -2   2  10        0.03        1.26      0.94 o 
  -1   2  10       20.59       19.99      1.26 o 
   0   2  10        4.55       10.84      1.09 o 
   1   2  10      213.13      239.47      4.23 o 
   2   2  10      488.53      511.52      7.51 o 
   3   2  10      253.40      259.69      5.12 o 
   4   2  10     1686.88     1719.74     24.29 o 
   5   2  10      145.91      139.81      3.67 o 
   6   2  10      376.21      371.38     10.96 o 
   7   2  10        0.32       -1.45      1.45 o 
   8   2  10       25.55       27.99      2.63 o 
   9   2  10       20.99       18.98      2.48 o 
  10   2  10        5.24        3.54      1.98 o 
  11   2  10       28.44       24.91      4.18 o 
 -11   3  10       38.70       37.31      4.89 o 
 -10   3  10      305.94      332.08      8.95 o 
  -9   3  10        9.65        9.11      2.45 o 
  -8   3  10        2.86        4.62      1.71 o 
  -7   3  10      197.08      197.27      5.28 o 
  -6   3  10       74.88       76.95      3.44 o 
  -5   3  10      137.27      146.48      4.22 o 
  -4   3  10      196.83      195.36      4.75 o 
  -3   3  10      629.30      597.98      9.20 o 
  -2   3  10       72.59       74.25      3.81 o 
  -1   3  10       15.19       14.98      1.30 o 
   0   3  10       16.75       22.69      1.56 o 
   1   3  10        9.09        6.26      1.04 o 
   2   3  10      172.33      154.53      4.20 o 
   3   3  10      553.98      543.69      8.65 o 
   4   3  10      252.22      249.47      4.90 o 
   5   3  10      127.92      141.59      3.55 o 
   6   3  10      327.84      338.76      7.03 o 
   7   3  10       34.82       31.60      3.86 o 
   8   3  10       67.69       61.81      4.68 o 
   9   3  10       64.34       56.17      3.42 o 
  10   3  10      119.98      106.20      6.31 o 
  11   3  10       40.62       54.80      6.04 o 
  12   3  10        0.70        1.59      3.12 o 
 -11   4  10       30.09       43.75      6.52 o 
 -10   4  10       16.13       16.87      2.92 o 
  -9   4  10        4.93        2.05      1.77 o 
  -8   4  10       11.73       13.25      2.01 o 
  -7   4  10      300.41      292.35      7.97 o 
  -6   4  10       12.00        6.67      1.61 o 
  -5   4  10       12.25       11.39      1.71 o 
  -4   4  10     1168.51     1104.43     16.85 o 
  -3   4  10       54.88       61.60      2.45 o 
  -2   4  10      336.97      338.35      6.21 o 
  -1   4  10       23.22       23.29      1.55 o 
   0   4  10      263.80      223.25      4.22 o 
   1   4  10      634.07      690.38     12.14 o 
   2   4  10      787.66      761.11     13.21 o 
   3   4  10     1638.48     1612.06     25.91 o 
   4   4  10        6.26        3.28      1.27 o 
   5   4  10      346.66      329.27      8.33 o 
   6   4  10      270.21      252.16      7.15 o 
   7   4  10       10.19       10.03      2.03 o 
   8   4  10       34.30       30.46      3.58 o 
   9   4  10        0.22       -3.18      3.22 o 
  10   4  10       74.91       65.68      5.32 o 
  11   4  10        0.41       -2.63      2.63 o 
  12   4  10        5.91        9.62      3.92 o 
 -11   5  10      180.77      187.83     11.53 o 
 -10   5  10       29.07       28.00      3.12 o 
  -9   5  10        2.33        1.81      1.45 o 
  -8   5  10        7.21        3.36      2.08 o 
  -7   5  10        8.25        7.10      2.20 o 
  -6   5  10        0.51        2.38      1.52 o 
  -5   5  10        1.57        1.73      1.39 o 
  -4   5  10       32.75       32.62      2.55 o 
  -3   5  10       10.33       12.59      1.58 o 
  -2   5  10      523.20      486.89      8.89 o 
  -1   5  10      527.40      518.82      9.06 o 
   0   5  10      318.51      291.48      6.68 o 
   1   5  10      779.79      719.68     15.15 o 
   2   5  10      864.90      789.24     18.32 o 
   3   5  10      236.92      242.20      5.53 o 
   4   5  10       88.78       72.14      5.98 o 
   5   5  10      114.18      107.04      4.72 o 
   6   5  10      373.94      331.27      8.55 o 
   7   5  10      367.34      365.76      9.46 o 
   8   5  10       42.94       38.74      3.62 o 
   9   5  10       24.14       20.93      3.38 o 
  10   5  10      109.37      114.12      6.77 o 
  11   5  10        8.60        3.43      3.37 o 
  12   5  10        0.22        4.39      3.48 o 
 -10   6  10        4.90        2.34      2.12 o 
  -9   6  10       12.39        9.35      2.12 o 
  -8   6  10       38.43       39.74      2.92 o 
  -7   6  10        0.09       -1.29      1.29 o 
  -6   6  10       75.12       71.78      3.80 o 
  -5   6  10      122.61      125.69      5.53 o 
  -4   6  10        8.69       10.29      1.82 o 
  -3   6  10      391.98      404.45      7.82 o 
  -2   6  10       79.21       79.74      4.84 o 
  -1   6  10      171.07      143.54      3.88 o 
   0   6  10       50.04       51.25      2.81 o 
   1   6  10      495.46      484.45     11.05 o 
   2   6  10     1440.17     1387.64     26.95 o 
   3   6  10        0.16       -1.18      1.18 o 
   4   6  10       50.72       38.12      3.59 o 
   5   6  10       83.20       70.75      3.68 o 
   6   6  10       11.58       13.46      2.03 o 
   7   6  10       82.27       63.65      3.94 o 
   8   6  10       93.28       85.40      6.62 o 
   9   6  10        2.54       -0.09      2.43 o 
  10   6  10       22.71       22.03     11.68 o 
  11   6  10       29.57       26.41      4.82 o 
 -10   7  10        9.51        7.40      4.13 o 
  -9   7  10      154.79      165.83      6.68 o 
  -8   7  10       13.70       11.37      1.99 o 
  -7   7  10        1.69        2.15      1.41 o 
  -6   7  10       55.36       48.11      2.83 o 
  -5   7  10      304.25      300.79      7.47 o 
  -4   7  10       73.11       73.85      3.52 o 
  -3   7  10       53.40       48.70      2.64 o 
  -2   7  10      399.14      426.40      9.01 o 
  -1   7  10     2030.35     1949.56     32.63 o 
   0   7  10       34.28       25.12      3.32 o 
   1   7  10      908.23      854.44     17.58 o 
   2   7  10      633.70      589.96     18.52 o 
   3   7  10       25.85       24.53      3.98 o 
   4   7  10        9.79        6.51      2.04 o 
   5   7  10      181.74      157.33      7.06 o 
   6   7  10       20.94       26.03      4.11 o 
   7   7  10        6.22        4.11      3.42 o 
   8   7  10        1.82        0.92      1.72 o 
   9   7  10        0.64        1.63      1.94 o 
  10   7  10       27.47       20.69      3.70 o 
  11   7  10       13.65       14.27      4.27 o 
  -9   8  10      150.16      173.63      6.06 o 
  -8   8  10        0.04        0.79      1.42 o 
  -7   8  10       10.86        8.63      1.73 o 
  -6   8  10       83.58       75.99      3.29 o 
  -5   8  10        3.40        2.01      1.16 o 
  -4   8  10       25.15       26.14      2.40 o 
  -3   8  10        5.00        0.63      1.11 o 
  -2   8  10      182.39      160.42      4.27 o 
  -1   8  10        1.32        1.26      1.17 o 
   0   8  10       62.83       72.37      5.07 o 
   1   8  10      398.98      379.74      9.57 o 
   2   8  10      160.54      150.57      6.17 o 
   3   8  10       45.83       43.54      3.70 o 
   4   8  10       10.00       11.95      2.31 o 
   5   8  10      124.14      135.21      6.51 o 
   6   8  10      106.29       83.54      6.64 o 
   7   8  10      106.37      101.84     22.27 o 
   8   8  10      194.01      190.57     21.51 o 
   9   8  10       31.76       24.43      3.14 o 
  10   8  10       31.00       39.08      3.88 o 
  11   8  10        1.43        1.90      3.46 o 
  -9   9  10        6.67        4.32      2.15 o 
  -8   9  10      159.36      175.17      7.05 o 
  -7   9  10       26.45       24.16      2.30 o 
  -6   9  10      189.18      196.41      5.25 o 
  -5   9  10       10.52       12.51      1.62 o 
  -4   9  10        4.31        2.17      1.43 o 
  -3   9  10       20.76       25.03      2.12 o 
  -2   9  10      226.90      218.92      9.53 o 
  -1   9  10      158.04      160.88      6.30 o 
   0   9  10      431.31      415.12      9.42 o 
   1   9  10      114.46      110.50      3.84 o 
   2   9  10       77.36       62.02      3.44 o 
   3   9  10       21.22       17.39      2.54 o 
   4   9  10        0.04       -0.39      1.40 o 
   5   9  10        0.98       -2.44      2.44 o 
   6   9  10       16.79       17.90      3.19 o 
   7   9  10        8.76       13.31      3.00 o 
   8   9  10        6.53        6.83      2.91 o 
   9   9  10        2.28        2.30      2.70 o 
  10   9  10        0.98       -1.42      2.42 o 
  -8  10  10       84.20       92.64      5.45 o 
  -7  10  10       10.48       14.40      2.75 o 
  -6  10  10        0.56        2.16      1.39 o 
  -5  10  10        5.52        4.14      1.64 o 
  -4  10  10        5.02        1.60      1.04 o 
  -3  10  10        0.05       -0.47      1.24 o 
  -2  10  10        9.82        7.57      1.57 o 
  -1  10  10        1.75        2.93      1.33 o 
   0  10  10      110.50       99.91      6.23 o 
   1  10  10       41.00       44.82      3.53 o 
   2  10  10       11.05        8.04      1.80 o 
   3  10  10       16.11       13.43      2.07 o 
   4  10  10        8.76       10.50      2.39 o 
   5  10  10       13.65        9.66      2.52 o 
   6  10  10       83.34       74.65     11.06 o 
   7  10  10        0.40        2.23      2.16 o 
   8  10  10        0.00       -0.56      2.39 o 
   9  10  10       30.73       35.37      4.95 o 
  10  10  10      101.84      123.79     12.09 o 
  -7  11  10       48.31       48.49      6.72 o 
  -6  11  10        3.20        7.35      2.09 o 
  -5  11  10        7.92       12.25      1.95 o 
  -4  11  10       17.71       17.26      2.23 o 
  -3  11  10       32.45       32.25      2.66 o 
  -2  11  10       34.55       41.16      3.79 o 
  -1  11  10      262.30      267.56     10.61 o 
   0  11  10      161.82      144.53      5.09 o 
   1  11  10       28.14       23.72      3.54 o 
   2  11  10        0.16        1.23      1.48 o 
   3  11  10        4.27        4.14      1.65 o 
   4  11  10        2.00        1.43      1.62 o 
   5  11  10        0.62       -0.26      1.62 o 
   6  11  10       10.52       12.09      2.51 o 
   7  11  10        0.84       -0.76      1.85 o 
   8  11  10       11.47        7.04      3.04 o 
   9  11  10       47.38       51.25      7.59 o 
  -7  12  10        3.91        0.05      2.59 o 
  -6  12  10        3.30        0.26      1.70 o 
  -5  12  10        0.30        1.89      1.45 o 
  -4  12  10        4.28        5.57      1.98 o 
  -3  12  10        1.71        4.24      1.79 o 
  -2  12  10        4.16        5.81      2.40 o 
  -1  12  10        6.59        9.14      1.78 o 
   0  12  10       37.16       45.02      3.10 o 
   1  12  10        0.23       -0.56      1.26 o 
   2  12  10      246.91      245.85      8.66 o 
   3  12  10       22.66       20.08      2.97 o 
   4  12  10        8.54        5.27      1.99 o 
   5  12  10        9.90        7.45      2.16 o 
   6  12  10       31.46       32.90      3.58 o 
   7  12  10       17.38       22.49      4.96 o 
   8  12  10        0.23       -2.41      2.69 o 
  -5  13  10       22.56       21.83      6.62 o 
  -4  13  10       18.74       22.15      3.06 o 
  -3  13  10       68.74       69.37      3.77 o 
  -2  13  10      144.68      138.85      8.46 o 
  -1  13  10       10.67        9.31      3.23 o 
   0  13  10       17.26       20.55      2.28 o 
   1  13  10       54.86       55.94      4.07 o 
   2  13  10       26.96       26.49      3.10 o 
   3  13  10        0.00        1.26      1.75 o 
   4  13  10       18.74       20.96      3.25 o 
   5  13  10       13.69       17.95      3.32 o 
   6  13  10       10.11        8.85      4.08 o 
   7  13  10        0.13       -0.50      2.59 o 
  -4  14  10        0.08        0.84      2.37 o 
  -2  14  10       47.39       47.29      8.05 o 
  -1  14  10        0.38        1.05      2.94 o 
   2  14  10       32.82       33.35      3.93 o 
   3  14  10       23.47       29.23      4.14 o 
   4  14  10       27.31       30.06      4.75 o 
   5  14  10        0.00        3.79      2.86 o 
   6  14  10       19.63       21.72      4.78 o 
   2  15  10        1.58        1.96      2.16 o 
   3  15  10        7.75        4.10      2.57 o 
  -4  -8  11       19.14       18.39      4.30 o 
  -3  -8  11        8.65       -1.85      2.42 o 
  -2  -8  11       66.79       67.23      6.51 o 
  -1  -8  11        3.60        4.46      2.53 o 
   0  -8  11        4.17        4.61      4.20 o 
   1  -8  11       64.55       71.46      5.51 o 
   2  -8  11        0.76        0.75      3.06 o 
   3  -8  11        6.88        4.98      3.84 o 
  -6  -7  11       15.28       12.15      5.38 o 
  -5  -7  11        5.23        0.09      3.50 o 
  -4  -7  11       80.11       87.13      6.51 o 
  -3  -7  11       39.78       39.76      3.59 o 
  -2  -7  11        3.45        4.09      2.16 o 
  -1  -7  11        4.40        3.77      2.10 o 
   0  -7  11        9.40        7.01      2.53 o 
   1  -7  11        2.58        7.26      2.48 o 
   2  -7  11        1.41        2.51      2.20 o 
   3  -7  11      104.27      106.02      6.07 o 
   4  -7  11       65.30       68.83      5.26 o 
   5  -7  11       26.22       24.99      4.36 o 
  -7  -6  11        1.60        4.36      4.50 o 
  -6  -6  11       22.19       16.93      4.84 o 
  -5  -6  11        6.96        7.32      3.56 o 
  -4  -6  11       31.25       44.73      7.85 o 
  -3  -6  11      249.49      270.50     14.98 o 
  -2  -6  11       43.30       46.63      3.60 o 
  -1  -6  11       78.12       87.56      4.72 o 
   0  -6  11        9.59       11.23      2.33 o 
   1  -6  11       14.68       12.37      2.37 o 
   2  -6  11       39.11       41.24      3.31 o 
   3  -6  11        1.20        2.52      1.94 o 
   4  -6  11        8.14        4.32      2.07 o 
   5  -6  11        0.01       -0.62      1.91 o 
   6  -6  11        0.91        0.50      2.06 o 
   7  -6  11        7.82        5.80      4.97 o 
  -8  -5  11       15.60        9.36      4.52 o 
  -7  -5  11       34.94       26.68      4.34 o 
  -6  -5  11        0.94       -2.40      2.40 o 
  -5  -5  11        1.81       -2.21      2.21 o 
  -4  -5  11       13.39       17.90      3.15 o 
  -3  -5  11        5.22        5.25      2.43 o 
  -2  -5  11       40.99       44.24      3.41 o 
  -1  -5  11       72.71       79.82      4.25 o 
   0  -5  11       35.61       39.05      3.20 o 
   1  -5  11       66.99       69.57      4.00 o 
   2  -5  11       31.93       38.39      3.16 o 
   3  -5  11       75.25       81.64      4.35 o 
   4  -5  11       25.69       31.90      3.07 o 
   5  -5  11       27.13       30.20      3.04 o 
   6  -5  11       10.47       12.96      3.66 o 
   7  -5  11      127.05      122.27      7.54 o 
   8  -5  11        4.62        4.59      4.88 o 
  -9  -4  11        2.63        0.39      3.72 o 
  -8  -4  11        0.20       -0.33      2.81 o 
  -7  -4  11       13.46       10.33      3.01 o 
  -6  -4  11       13.81       10.44      4.38 o 
  -5  -4  11        0.40       -2.14      2.14 o 
  -4  -4  11        1.85        0.60      2.71 o 
  -3  -4  11        0.27       -1.60      1.99 o 
  -2  -4  11       12.98       11.23      2.10 o 
  -1  -4  11      102.57      101.59      4.52 o 
   0  -4  11       20.90       22.08      2.45 o 
   1  -4  11       32.19       31.75      2.94 o 
   2  -4  11       74.09       75.12      3.92 o 
   3  -4  11      147.22      149.29      5.07 o 
   4  -4  11        0.73       -0.56      1.66 o 
   5  -4  11      155.02      152.50      5.35 o 
   6  -4  11      165.85      180.88      8.33 o 
   7  -4  11       20.91       25.09      4.20 o 
   8  -4  11      168.87      161.99     17.56 o 
   9  -4  11        1.83       -3.13      4.31 o 
  -9  -3  11        0.03       -1.00      3.60 o 
  -8  -3  11        4.64        1.53      3.55 o 
  -7  -3  11        0.16       -2.16      2.16 o 
  -6  -3  11        0.86       -0.93      2.25 o 
  -5  -3  11        0.07       -2.04      2.04 o 
  -4  -3  11       53.16       51.36      3.98 o 
  -3  -3  11       19.33       17.61      4.31 o 
  -2  -3  11        7.82       10.07      2.59 o 
  -1  -3  11      155.81      166.49      8.21 o 
   0  -3  11       85.28       89.49      3.91 o 
   1  -3  11       14.38       14.50      2.12 o 
   2  -3  11       61.08       65.23      3.56 o 
   3  -3  11        0.98        2.11      1.60 o 
   4  -3  11       27.34       27.35      2.55 o 
   5  -3  11       15.33       18.23      2.78 o 
   6  -3  11       28.40       25.95      3.80 o 
   7  -3  11       14.04        8.08      3.14 o 
   8  -3  11       25.48       28.11      4.24 o 
   9  -3  11        1.02        5.53      4.55 o 
 -10  -2  11        7.15        4.80      3.53 o 
  -9  -2  11       12.35       13.74      2.63 o 
  -8  -2  11        3.49        6.96      2.19 o 
  -7  -2  11        0.39       -0.90      1.84 o 
  -6  -2  11       30.45       27.87      2.57 o 
  -5  -2  11       25.47       22.04      2.26 o 
  -4  -2  11       20.56       16.44      2.03 o 
  -3  -2  11       71.31       83.38      3.69 o 
  -2  -2  11        6.32        6.59      2.58 o 
  -1  -2  11       26.78       29.31      2.21 o 
   0  -2  11        7.66        4.72      1.27 o 
   1  -2  11      185.32      187.91      4.35 o 
   2  -2  11        2.60        1.80      1.12 o 
   3  -2  11       17.88       18.81      1.62 o 
   4  -2  11      102.38       95.79      6.53 o 
   5  -2  11      372.42      379.21     11.74 o 
   6  -2  11       24.47       23.98      3.59 o 
   7  -2  11       65.96       60.44      4.31 o 
   8  -2  11       42.61       34.54      5.41 o 
   9  -2  11       92.56       97.17      7.04 o 
  10  -2  11       57.91       64.09      7.65 o 
 -10  -1  11        2.22        8.37      4.11 o 
  -9  -1  11        0.06       -1.58      1.93 o 
  -8  -1  11        9.48        7.55      2.37 o 
  -7  -1  11      145.31      153.92      5.10 o 
  -6  -1  11      164.27      186.27      5.41 o 
  -5  -1  11       28.83       29.55      3.11 o 
  -4  -1  11       16.95       15.38      2.32 o 
  -3  -1  11       29.89       37.40      2.49 o 
  -2  -1  11        0.17        0.33      1.33 o 
  -1  -1  11      124.74      116.10      4.21 o 
   0  -1  11        4.81        0.39      1.26 o 
   1  -1  11      507.81      488.93     10.12 o 
   2  -1  11       10.12       11.99      1.62 o 
   3  -1  11       23.88       22.87      1.79 o 
   4  -1  11       35.55       39.14      2.44 o 
   5  -1  11        0.02       -0.01      1.28 o 
   6  -1  11      104.59      120.23      4.32 o 
   7  -1  11        9.13        7.87      2.30 o 
   8  -1  11        5.25        4.13      3.32 o 
   9  -1  11       15.26       21.20      4.48 o 
  10  -1  11       22.80       16.31      4.80 o 
 -10   0  11       13.47       13.08      6.14 o 
  -9   0  11       12.97       11.04      3.92 o 
  -8   0  11      112.86      114.29      5.92 o 
  -7   0  11       22.32       14.74      2.15 o 
  -6   0  11       56.76       57.75      3.61 o 
  -5   0  11       64.13       65.08      3.30 o 
  -4   0  11       26.61       29.09      3.18 o 
  -3   0  11      394.05      379.75      7.82 o 
  -2   0  11      118.62      111.37      3.73 o 
  -1   0  11        0.98        2.14      1.22 o 
   0   0  11       32.49       29.34      1.86 o 
   1   0  11        7.53        7.88      1.30 o 
   2   0  11       43.80       43.93      2.21 o 
   3   0  11       11.57       15.50      1.80 o 
   4   0  11      827.03      829.99     14.35 o 
   5   0  11       50.96       49.40      3.43 o 
   6   0  11       43.46       48.04      4.18 o 
   7   0  11        1.91        0.37      1.54 o 
   8   0  11        0.04       -0.53      1.57 o 
   9   0  11        0.00        2.40      2.96 o 
  10   0  11        0.68       -0.90      3.63 o 
  11   0  11       27.84       35.84      5.74 o 
 -10   1  11       49.94       58.18      4.93 o 
  -9   1  11        6.38        3.58      2.81 o 
  -8   1  11       20.63       26.00      3.51 o 
  -7   1  11      312.56      336.26      9.61 o 
  -6   1  11       29.95       23.71      2.18 o 
  -5   1  11       27.06       26.11      2.19 o 
  -4   1  11       11.14       10.62      1.26 o 
  -3   1  11       41.51       43.76      2.44 o 
  -2   1  11       25.94       20.31      1.42 o 
  -1   1  11      111.78       65.33      2.49 o 
   0   1  11       27.16       22.86      1.57 o 
   1   1  11       13.57       14.86      1.34 o 
   2   1  11       35.89       29.92      1.70 o 
   3   1  11      239.38      249.75      5.68 o 
   4   1  11      196.35      198.09      5.04 o 
   5   1  11      204.36      229.31      6.30 o 
   6   1  11       24.85       23.30      2.66 o 
   7   1  11        8.19       10.39      1.97 o 
   8   1  11       13.28       10.24      2.09 o 
   9   1  11        0.33        2.22      1.89 o 
  10   1  11       21.01       21.22      2.70 o 
  11   1  11        2.03        2.94      3.86 o 
 -10   2  11       57.66       56.11      4.87 o 
  -9   2  11       13.41        9.43      3.04 o 
  -8   2  11        0.00       -1.25      2.45 o 
  -7   2  11       34.87       31.98      2.96 o 
  -6   2  11        1.51       -1.11      1.42 o 
  -5   2  11       73.24       67.88      3.15 o 
  -4   2  11      103.36       92.59      4.69 o 
  -3   2  11       56.93       68.51      2.21 o 
  -2   2  11       79.64       88.55      2.59 o 
  -1   2  11       16.56       10.49      1.12 o 
   0   2  11        3.74        4.56      1.01 o 
   1   2  11      159.27      172.97      3.61 o 
   2   2  11       33.21       28.80      2.24 o 
   3   2  11      608.85      601.17      9.73 o 
   4   2  11      351.80      341.31      6.39 o 
   5   2  11        5.21        7.05      2.00 o 
   6   2  11      128.47      131.51      4.77 o 
   7   2  11        9.20        8.54      2.03 o 
   8   2  11        0.00        0.44      2.28 o 
   9   2  11       65.45       71.43      4.11 o 
  10   2  11        0.55       -1.78      1.78 o 
  11   2  11        7.79        6.13      4.85 o 
 -10   3  11        0.06       -2.31      2.75 o 
  -9   3  11        5.82        5.23      2.44 o 
  -8   3  11       11.09       13.12      2.91 o 
  -7   3  11        1.76       -0.59      1.49 o 
  -6   3  11       16.61       16.77      2.01 o 
  -5   3  11      332.80      325.05      6.83 o 
  -4   3  11       45.84       40.14      2.23 o 
  -3   3  11      154.89      139.03      3.61 o 
  -2   3  11        4.44        2.41      1.04 o 
  -1   3  11      177.03      179.88      3.93 o 
   0   3  11       33.04       20.79      1.64 o 
   1   3  11       93.93       87.62      3.39 o 
   2   3  11      187.12      174.09      3.84 o 
   3   3  11       56.21       53.27      2.97 o 
   4   3  11     1228.62     1218.51     23.21 o 
   5   3  11      293.40      287.93      6.23 o 
   6   3  11       69.69       72.38      3.96 o 
   7   3  11        0.00       -1.27      1.51 o 
   8   3  11      150.03      165.28      5.44 o 
   9   3  11        0.06        0.57      2.30 o 
  10   3  11        2.56        1.83      2.41 o 
  11   3  11        1.36        3.17      3.35 o 
 -10   4  11        9.00        8.40      4.78 o 
  -9   4  11        0.73        3.37      1.88 o 
  -8   4  11        4.26        5.58      2.18 o 
  -7   4  11       46.52       46.46      2.93 o 
  -6   4  11        7.05        5.81      1.95 o 
  -5   4  11       36.87       36.85      2.48 o 
  -4   4  11       62.26       70.65      2.74 o 
  -3   4  11        7.96        6.74      1.28 o 
  -2   4  11      794.89      745.81     11.05 o 
  -1   4  11       15.98       16.35      1.44 o 
   0   4  11        3.96        3.08      1.27 o 
   1   4  11      833.50      842.17     14.61 o 
   2   4  11        3.28        0.62      1.20 o 
   3   4  11      197.57      197.58      5.07 o 
   4   4  11      697.96      692.78     12.61 o 
   5   4  11      393.11      414.51     11.42 o 
   6   4  11      887.44      909.64     18.78 o 
   7   4  11      215.03      224.60      8.55 o 
   8   4  11       37.18       45.45      4.31 o 
   9   4  11       84.66       73.13      5.58 o 
  10   4  11        1.36       -1.63      2.41 o 
  11   4  11       41.13       54.27      6.17 o 
 -10   5  11        0.38       -1.57      2.15 o 
  -9   5  11      100.69      103.32      4.59 o 
  -8   5  11       44.47       41.61      3.00 o 
  -7   5  11       27.21       33.71      3.14 o 
  -6   5  11       24.00       20.20      2.44 o 
  -5   5  11      221.01      215.17      6.15 o 
  -4   5  11        2.19        2.13      1.17 o 
  -3   5  11      198.44      198.53      5.01 o 
  -2   5  11      348.35      353.57      7.49 o 
  -1   5  11      112.38      112.39      3.52 o 
   0   5  11      545.85      530.87     13.23 o 
   1   5  11      400.34      358.90     12.92 o 
   2   5  11      503.29      475.84      9.17 o 
   3   5  11     1017.10      995.27     16.91 o 
   4   5  11      120.77      124.93      4.62 o 
   5   5  11       14.58       11.82      2.00 o 
   6   5  11        0.45        1.42      1.53 o 
   7   5  11      213.12      213.84      6.86 o 
   8   5  11       70.42       74.65      5.45 o 
   9   5  11       97.27       89.25      7.44 o 
  10   5  11       45.36       55.29      5.23 o 
  11   5  11        2.17        6.28      3.63 o 
 -10   6  11       28.08       29.16      6.00 o 
  -9   6  11        0.18        0.98      2.12 o 
  -8   6  11        1.62        3.41      2.26 o 
  -7   6  11      103.63       96.60      5.12 o 
  -6   6  11        9.84        7.33      1.99 o 
  -5   6  11       93.76       79.98      4.01 o 
  -4   6  11      306.57      292.40      8.06 o 
  -3   6  11     1521.32     1401.76     22.88 o 
  -2   6  11      145.76      132.33      3.94 o 
  -1   6  11      950.50      920.77     17.73 o 
   0   6  11      143.82      134.24      7.35 o 
   1   6  11       74.21       69.87      3.69 o 
   2   6  11      247.92      246.82      6.99 o 
   3   6  11       45.58       38.75      3.68 o 
   4   6  11      196.22      192.90     13.11 o 
   5   6  11      145.93      150.11      7.71 o 
   6   6  11        9.47        8.09      1.95 o 
   7   6  11        1.11        0.81      1.61 o 
   8   6  11       27.99       23.90      3.70 o 
   9   6  11       11.49        6.48      2.98 o 
  10   6  11       21.96       18.35      3.67 o 
  11   6  11       14.74       18.00      4.59 o 
 -10   7  11       32.10       37.67      6.31 o 
  -9   7  11       11.81        8.72      3.85 o 
  -8   7  11       51.91       48.07      3.82 o 
  -7   7  11       19.22       20.64      2.64 o 
  -6   7  11       12.62        9.69      2.10 o 
  -5   7  11       70.06       63.08      3.67 o 
  -4   7  11       44.22       35.69      2.53 o 
  -3   7  11       75.22       71.50      3.61 o 
  -2   7  11      171.05      156.92      5.37 o 
  -1   7  11      721.49      701.75     13.53 o 
   0   7  11      537.97      513.14     13.83 o 
   1   7  11     1525.35     1427.15     33.41 o 
   2   7  11      145.11      137.35      4.97 o 
   3   7  11       82.85       71.51      5.18 o 
   4   7  11       83.62       73.83      5.32 o 
   5   7  11        5.76       10.41      2.47 o 
   6   7  11        0.96        3.42      2.12 o 
   7   7  11       33.61       28.70      3.00 o 
   8   7  11      128.23      114.68      6.54 o 
   9   7  11       29.49       26.05      3.27 o 
  10   7  11      232.79      215.83     11.56 o 
  11   7  11       17.62       14.54      4.38 o 
  -9   8  11       33.72       32.13      4.51 o 
  -8   8  11        6.08        3.68      1.94 o 
  -7   8  11        6.95        9.47      2.20 o 
  -6   8  11       42.08       41.72      3.26 o 
  -5   8  11       55.65       46.96      4.91 o 
  -4   8  11      169.11      152.82      5.54 o 
  -3   8  11      144.92      144.62      7.79 o 
  -2   8  11      155.71      131.75      4.51 o 
  -1   8  11      214.41      212.10      7.78 o 
   0   8  11      114.62      127.76      8.43 o 
   1   8  11       52.44       61.03      3.48 o 
   2   8  11        2.70        0.72      2.33 o 
   3   8  11        0.02        1.31      1.53 o 
   4   8  11       10.83       12.20      2.54 o 
   5   8  11       26.88       22.59      3.31 o 
   6   8  11       29.02       38.90      4.26 o 
   7   8  11        8.00        8.62      2.74 o 
   8   8  11        0.06       -1.61      2.87 o 
   9   8  11        8.16        8.90      2.59 o 
  10   8  11        7.44        8.11      3.84 o 
  11   8  11       18.23       22.64      5.08 o 
  -9   9  11       76.16       86.75      6.33 o 
  -8   9  11      129.78      143.63      5.49 o 
  -7   9  11       15.20       11.66      2.00 o 
  -6   9  11       10.02        8.48      2.08 o 
  -5   9  11        0.67        1.01      1.53 o 
  -4   9  11       18.39       15.45      1.93 o 
  -3   9  11       53.44       44.70      3.03 o 
  -2   9  11       83.05       75.33      3.73 o 
  -1   9  11      192.49      203.20      5.79 o 
   0   9  11     1110.15     1023.16     25.05 o 
   1   9  11        6.54        3.35      1.79 o 
   2   9  11       21.69       27.31      3.07 o 
   3   9  11        2.01        1.77      2.18 o 
   4   9  11        0.02        0.32      1.70 o 
   5   9  11       19.89       18.79      3.10 o 
   6   9  11        1.45        0.84      1.99 o 
   7   9  11       31.04       34.29     11.73 o 
   8   9  11       62.06       55.78      5.51 o 
   9   9  11       89.18       90.95     11.21 o 
  10   9  11        0.48       -2.33      2.33 o 
  -8  10  11        3.93        4.02      2.06 o 
  -7  10  11       19.93       22.38      2.57 o 
  -6  10  11       24.26       21.28      2.62 o 
  -5  10  11        2.48        4.70      2.08 o 
  -4  10  11       27.67       26.47      2.58 o 
  -3  10  11       18.45       12.54      2.00 o 
  -2  10  11       71.57       66.60      3.54 o 
  -1  10  11       13.01       13.59      2.02 o 
   0  10  11        2.79        4.53      1.88 o 
   1  10  11       31.39       34.92      3.35 o 
   2  10  11       61.35       66.46      3.79 o 
   3  10  11       74.85       74.30      6.08 o 
   4  10  11       13.11       10.98      2.61 o 
   5  10  11        0.28       -1.39      1.66 o 
   6  10  11       18.85       18.33      5.57 o 
   7  10  11       10.05        8.34      2.79 o 
   8  10  11       17.35       10.26      9.57 o 
   9  10  11        2.93        5.70      3.96 o 
  10  10  11      103.36       90.66     10.25 o 
  -7  11  11      108.47      123.70      5.54 o 
  -6  11  11       49.63       62.47      5.24 o 
  -5  11  11       10.65       13.39      2.19 o 
  -4  11  11        3.54        4.06      1.71 o 
  -3  11  11        3.15        3.98      1.54 o 
  -2  11  11      108.12      111.62      4.67 o 
  -1  11  11      325.56      320.58      7.79 o 
   0  11  11       69.29       70.81      3.95 o 
   1  11  11        1.09        2.48      1.62 o 
   2  11  11       15.64       14.10      2.43 o 
   3  11  11        0.30        1.79      1.59 o 
   4  11  11       22.63       29.95      4.64 o 
   5  11  11        0.48        0.81      1.63 o 
   6  11  11       16.44       20.98      3.08 o 
   7  11  11       66.34       66.75      7.75 o 
   8  11  11       25.77       22.21      4.12 o 
   9  11  11        1.83        6.26      3.80 o 
  -6  12  11       20.79       30.45      4.02 o 
  -5  12  11       39.78       46.52      5.28 o 
  -4  12  11        0.31       -0.84      2.03 o 
  -3  12  11       80.63       98.96      4.92 o 
  -2  12  11        2.94        5.97      2.40 o 
  -1  12  11        0.28        1.50      1.47 o 
   0  12  11      118.46      134.04      5.20 o 
   1  12  11       26.15       25.65      2.98 o 
   2  12  11       26.59       21.46      4.19 o 
   3  12  11        6.39        5.99      2.17 o 
   4  12  11        3.01        6.12      2.08 o 
   5  12  11       18.32       16.99      3.41 o 
   6  12  11       46.41       51.45      4.31 o 
   7  12  11        6.75        6.73      3.01 o 
   8  12  11       85.97       99.51     10.11 o 
  -5  13  11       60.96       82.74      5.55 o 
  -4  13  11        2.09        4.33      3.30 o 
  -3  13  11      116.34      132.86      5.55 o 
  -2  13  11      360.04      379.87     12.06 o 
  -1  13  11        7.87       13.01      2.09 o 
   0  13  11        0.02       -0.10      1.47 o 
   1  13  11        0.86        0.95      1.59 o 
   2  13  11        1.26        2.05      2.81 o 
   3  13  11        2.38        2.66      2.41 o 
   4  13  11        5.04        3.27      2.06 o 
   5  13  11       15.05       11.32      4.46 o 
   6  13  11       65.27       73.02      7.87 o 
   7  13  11        5.88        2.91      3.19 o 
  -3  14  11      105.67      125.94      7.13 o 
  -1  14  11       19.21       19.54      6.12 o 
   0  14  11       92.26       97.82      5.08 o 
   1  14  11       23.03       21.10      2.82 o 
   2  14  11        1.80        2.87      2.42 o 
   3  14  11       23.76       24.60      4.18 o 
   4  14  11       26.43       27.85      4.62 o 
   5  14  11       23.51       31.85      5.30 o 
   2  15  11       12.03       15.01      3.22 o 
  -4  -7  12        0.63       -1.17      4.87 o 
  -3  -7  12        1.22        0.68      3.37 o 
  -2  -7  12       12.13        9.93      3.20 o 
  -1  -7  12       16.33       12.82      2.67 o 
   0  -7  12        1.07       -1.92      1.98 o 
   1  -7  12        2.21        0.67      2.05 o 
   2  -7  12        2.51        3.83      2.20 o 
   3  -7  12        3.58        4.15      2.60 o 
   4  -7  12       19.96       19.85      4.08 o 
  -6  -6  12       15.31       14.71      5.31 o 
  -5  -6  12        0.02        1.27      2.74 o 
  -4  -6  12        1.29       -1.19      2.59 o 
  -3  -6  12        0.22       -2.46      2.46 o 
  -2  -6  12        2.60        0.05      2.45 o 
  -1  -6  12        0.05       -2.39      2.39 o 
   0  -6  12       13.68       13.59      2.59 o 
   1  -6  12        9.84       12.40      2.45 o 
   2  -6  12       37.17       41.77      3.54 o 
   3  -6  12       36.73       39.33      3.52 o 
   4  -6  12        3.73        3.68      2.17 o 
   5  -6  12       82.39       85.07      9.29 o 
  -7  -5  12        0.16       -0.76      4.09 o 
  -6  -5  12        0.18       -1.13      2.59 o 
  -5  -5  12       16.80       12.68      3.89 o 
  -4  -5  12       25.62       24.80      3.61 o 
  -3  -5  12       15.50       15.55      3.08 o 
  -2  -5  12        1.50        0.58      2.40 o 
  -1  -5  12       10.36       13.27      2.95 o 
   0  -5  12        0.02        1.55      1.84 o 
   1  -5  12        0.26       -1.65      1.65 o 
   2  -5  12       21.14       24.86      2.87 o 
   3  -5  12       12.82        5.57      2.15 o 
   4  -5  12      291.75      299.43     12.43 o 
   5  -5  12        0.06       -2.16      3.07 o 
   6  -5  12        7.75        2.15      3.26 o 
   7  -5  12        7.08        8.38      5.09 o 
  -8  -4  12        7.25       11.92      4.42 o 
  -7  -4  12        1.90        1.30      2.72 o 
  -6  -4  12        0.80       -1.98      2.46 o 
  -5  -4  12       16.39       13.30      3.06 o 
  -4  -4  12        0.45        1.55      2.43 o 
  -3  -4  12        8.58        5.38      2.47 o 
  -2  -4  12        3.00        0.61      2.18 o 
  -1  -4  12        5.96        4.10      2.31 o 
   0  -4  12        0.16        0.34      1.98 o 
   1  -4  12        0.40        0.47      2.00 o 
   2  -4  12       50.61       50.71      4.06 o 
   3  -4  12        1.66        0.98      2.07 o 
   4  -4  12       15.77       13.83      2.89 o 
   5  -4  12       53.26       71.35      6.03 o 
   6  -4  12       37.77       24.87      4.16 o 
   7  -4  12       15.79       17.62      3.95 o 
   8  -4  12        0.89        3.05      3.27 o 
  -8  -3  12        2.01       -2.55      2.55 o 
  -7  -3  12       14.66       15.68      3.74 o 
  -6  -3  12       14.99       16.56      4.07 o 
  -5  -3  12        0.56        2.10      3.12 o 
  -4  -3  12      165.46      159.56      7.81 o 
  -3  -3  12        9.07        8.09      3.16 o 
  -2  -3  12       21.17       18.36      2.78 o 
  -1  -3  12       21.31       25.73      3.03 o 
   0  -3  12       55.41       62.15      4.19 o 
   1  -3  12       21.19       18.51      2.70 o 
   2  -3  12      405.14      396.82     10.22 o 
   3  -3  12       21.98       29.41      3.13 o 
   4  -3  12        5.44        9.45      3.53 o 
   5  -3  12      240.91      232.90     10.83 o 
   6  -3  12      106.79      108.38      6.80 o 
   7  -3  12       36.78       34.30      4.66 o 
   8  -3  12       20.35       22.74      4.09 o 
   9  -3  12        0.89       -1.40      4.27 o 
  -9  -2  12       12.31       10.74      3.90 o 
  -8  -2  12       17.85       19.66      2.54 o 
  -7  -2  12        0.01       -1.85      1.85 o 
  -6  -2  12        5.07        5.22      1.97 o 
  -5  -2  12        1.16       -0.62      1.68 o 
  -4  -2  12       40.23       39.22      3.16 o 
  -3  -2  12       28.91       28.15      2.97 o 
  -2  -2  12      107.25      114.09      4.00 o 
  -1  -2  12       79.05       86.05      4.70 o 
   0  -2  12       65.47       74.12      3.22 o 
   1  -2  12       37.34       35.55      3.59 o 
   2  -2  12       16.63       16.53      1.86 o 
   3  -2  12       46.14       49.25      3.67 o 
   4  -2  12        4.49        1.64      2.45 o 
   5  -2  12      140.88      123.37     13.07 o 
   6  -2  12        3.65        0.14      2.62 o 
   7  -2  12      169.14      169.51      7.82 o 
   8  -2  12        0.54       -3.83      3.83 o 
   9  -2  12        1.09       -0.63      4.05 o 
  -9  -1  12       49.73       48.35      4.57 o 
  -8  -1  12      106.21      113.31      4.73 o 
  -7  -1  12        0.03       -1.11      1.83 o 
  -6  -1  12      140.53      150.11      5.04 o 
  -5  -1  12       31.81       26.20      2.51 o 
  -4  -1  12        3.15        4.58      1.71 o 
  -3  -1  12      152.66      150.89      5.54 o 
  -2  -1  12       58.47       54.52      2.97 o 
  -1  -1  12       28.72       26.98      2.21 o 
   0  -1  12       11.75        3.62      1.48 o 
   1  -1  12      514.76      511.48      9.65 o 
   2  -1  12       25.42       34.74      2.38 o 
   3  -1  12        4.35        8.55      2.37 o 
   4  -1  12       26.50       26.54      2.44 o 
   5  -1  12        0.01       -0.91      1.46 o 
   6  -1  12        0.00       -1.28      1.95 o 
   7  -1  12       39.13       37.10      3.66 o 
   8  -1  12        0.50        0.75      3.24 o 
   9  -1  12       24.70       20.10      5.64 o 
  10  -1  12       30.32       37.49      6.00 o 
 -10   0  12       20.50       23.94      4.47 o 
  -9   0  12        8.48        7.82      4.63 o 
  -8   0  12       13.46        9.13      3.12 o 
  -7   0  12       42.68       42.04      4.64 o 
  -6   0  12        0.33        1.36      1.71 o 
  -5   0  12       23.76       22.21      2.30 o 
  -4   0  12        0.47       -0.48      1.48 o 
  -3   0  12       68.62       59.60      3.06 o 
  -2   0  12        0.04       -1.30      1.35 o 
  -1   0  12      254.66      206.59      5.20 o 
   0   0  12       70.27       58.81      2.91 o 
   1   0  12       12.91       15.74      1.82 o 
   2   0  12       68.09       64.63      3.04 o 
   3   0  12      232.39      236.23      5.72 o 
   4   0  12        4.87        6.05      1.54 o 
   5   0  12      281.87      282.44     10.09 o 
   6   0  12      355.55      404.67      8.87 o 
   7   0  12       65.55       70.61      5.33 o 
   8   0  12       18.87       21.67      3.70 o 
   9   0  12        0.79       -0.50      3.93 o 
  10   0  12       25.13       23.44      5.29 o 
 -10   1  12        9.92       12.96      3.76 o 
  -9   1  12       29.73       27.63      4.12 o 
  -8   1  12       35.47       34.20      3.91 o 
  -7   1  12       88.44       91.94      6.09 o 
  -6   1  12      141.33      150.75      6.14 o 
  -5   1  12        0.02        0.13      1.44 o 
  -4   1  12        0.76        0.85      1.47 o 
  -3   1  12        4.05        6.02      1.58 o 
  -2   1  12       84.86       80.15      2.96 o 
  -1   1  12       66.28       67.12      3.81 o 
   0   1  12      382.21      331.33      6.25 o 
   1   1  12      131.73      102.08      4.14 o 
   2   1  12       85.11       76.84      3.23 o 
   3   1  12        9.21        5.48      1.59 o 
   4   1  12       85.11       79.45      3.44 o 
   5   1  12       63.33       68.42      3.29 o 
   6   1  12       38.83       39.35      2.65 o 
   7   1  12        1.95       -0.04      1.74 o 
   8   1  12        9.37       14.71      2.34 o 
   9   1  12        0.35        2.11      1.94 o 
  10   1  12       12.17       20.19      4.81 o 
 -10   2  12       57.17       56.04     15.34 o 
  -9   2  12        2.20       -2.81      2.81 o 
  -8   2  12        6.42        8.60      2.92 o 
  -7   2  12       94.07       89.22     10.27 o 
  -6   2  12       23.29       22.87      3.15 o 
  -5   2  12       95.88       91.28      3.27 o 
  -4   2  12        7.76        5.70      1.34 o 
  -3   2  12      124.37      102.18      3.19 o 
  -2   2  12      739.28      645.20      8.90 o 
  -1   2  12      255.43      206.16      4.11 o 
   0   2  12       11.51        9.11      1.22 o 
   1   2  12       44.87       50.72      2.34 o 
   2   2  12      675.03      651.88     10.45 o 
   3   2  12       74.08       82.25      3.17 o 
   4   2  12      160.28      165.08      4.57 o 
   5   2  12      514.28      515.30      9.85 o 
   6   2  12       51.85       54.00      3.40 o 
   7   2  12       17.36       17.63      2.54 o 
   8   2  12        2.63        3.23      1.87 o 
   9   2  12        5.97        3.28      2.00 o 
  10   2  12      159.69      179.16      6.86 o 
  11   2  12        9.15       19.42      4.18 o 
 -10   3  12        0.29       -0.40      3.27 o 
  -9   3  12       27.53       27.85      4.27 o 
  -8   3  12       95.89       88.41      5.69 o 
  -7   3  12       15.31       16.16      2.21 o 
  -6   3  12        7.99        4.62      1.80 o 
  -5   3  12        0.00        1.95      1.23 o 
  -4   3  12       33.93       31.20      2.13 o 
  -3   3  12        6.05        5.50      1.27 o 
  -2   3  12        1.44       -0.88      0.88 o 
  -1   3  12       89.99       65.88      2.54 o 
   0   3  12      321.80      253.36      6.07 o 
   1   3  12        0.29       -0.58      1.15 o 
   2   3  12      124.53      116.52      3.16 o 
   3   3  12        0.10        2.80      1.09 o 
   4   3  12        8.67       10.42      1.36 o 
   5   3  12       30.79       24.22      2.23 o 
   6   3  12      147.17      146.27      4.94 o 
   7   3  12        0.00       -0.98      1.70 o 
   8   3  12       71.05       64.40      6.55 o 
   9   3  12       29.94       31.31      6.06 o 
  10   3  12      197.89      218.58     11.04 o 
  11   3  12      105.79      113.44      8.30 o 
 -10   4  12        2.21       -1.47      4.00 o 
  -9   4  12       46.38       50.47      4.00 o 
  -8   4  12        2.02        2.58      1.85 o 
  -7   4  12        4.61        3.98      1.76 o 
  -6   4  12      203.56      212.87      5.60 o 
  -5   4  12       11.81       14.67      1.73 o 
  -4   4  12       26.07       21.65      1.88 o 
  -3   4  12      176.55      146.08      3.81 o 
  -2   4  12      244.25      209.35      4.53 o 
  -1   4  12        0.44        0.39      1.05 o 
   0   4  12        9.75        6.42      1.50 o 
   1   4  12      240.42      239.07      5.82 o 
   2   4  12      656.45      679.58     12.45 o 
   3   4  12      125.03      116.30      3.98 o 
   4   4  12        0.01       -0.50      1.25 o 
   5   4  12      170.59      162.63      5.69 o 
   6   4  12      202.27      232.21      8.41 o 
   7   4  12      153.69      147.63      6.96 o 
   8   4  12       82.23       81.93      5.85 o 
   9   4  12      208.47      217.89     11.11 o 
  10   4  12        5.88        0.58      2.80 o 
  11   4  12       63.29       63.47      6.59 o 
 -10   5  12        6.28       12.63      4.87 o 
  -9   5  12       10.73       11.12      2.31 o 
  -8   5  12       21.48       15.52      3.12 o 
  -7   5  12       84.48       98.19      4.04 o 
  -6   5  12        2.30       -0.63      1.65 o 
  -5   5  12        0.10        1.51      1.68 o 
  -4   5  12       29.57       28.53      2.40 o 
  -3   5  12        3.38        4.23      1.37 o 
  -2   5  12      186.08      174.88      4.65 o 
  -1   5  12        0.80        0.28      1.24 o 
   0   5  12       15.98       15.35      1.78 o 
   1   5  12      679.69      654.37     11.99 o 
   2   5  12      222.05      232.82      5.71 o 
   3   5  12       30.79       28.85      2.58 o 
   4   5  12      110.18      107.18      4.49 o 
   5   5  12      151.15      137.23      5.19 o 
   6   5  12        0.05       -1.28      1.48 o 
   7   5  12        0.44        0.51      1.69 o 
   8   5  12       67.74       65.50      6.85 o 
   9   5  12      269.90      256.38     10.07 o 
  10   5  12       90.84      107.94      8.19 o 
  11   5  12      182.47      164.92      9.89 o 
  -9   6  12       12.15       12.00      3.09 o 
  -8   6  12       26.90       33.47      3.36 o 
  -7   6  12      102.02      108.64      5.02 o 
  -6   6  12        4.85        2.40      1.78 o 
  -5   6  12        1.70        2.77      1.58 o 
  -4   6  12       13.13       15.21      1.93 o 
  -3   6  12      117.50       96.76      3.64 o 
  -2   6  12       68.78       61.68      3.49 o 
  -1   6  12      425.21      398.39      9.47 o 
   0   6  12       23.23       20.84      2.12 o 
   1   6  12      687.42      636.90     14.19 o 
   2   6  12       38.77       41.42      3.15 o 
   3   6  12      184.00      179.40      7.43 o 
   4   6  12      223.24      229.50      6.72 o 
   5   6  12       30.07       30.36      3.19 o 
   6   6  12       92.41       88.45      4.47 o 
   7   6  12      424.48      412.42     10.61 o 
   8   6  12        1.47        5.79      2.12 o 
   9   6  12        3.83       -0.11      2.68 o 
  10   6  12        0.04       -1.53      3.09 o 
  11   6  12       11.18        9.20      3.84 o 
  -9   7  12        7.05        6.20      3.28 o 
  -8   7  12        3.71        4.29      2.15 o 
  -7   7  12       42.55       39.50      3.45 o 
  -6   7  12       72.34       77.84      4.18 o 
  -5   7  12        5.98        4.22      1.99 o 
  -4   7  12       37.07       39.34      2.75 o 
  -3   7  12       46.25       33.88      2.78 o 
  -2   7  12       14.05       11.92      2.90 o 
  -1   7  12       83.37       74.00      3.66 o 
   0   7  12      189.99      176.46      5.23 o 
   1   7  12      169.87      165.10      9.96 o 
   2   7  12      103.06       91.68      5.15 o 
   3   7  12        0.55       -0.99      2.73 o 
   4   7  12       45.76       44.35      4.31 o 
   5   7  12        7.90        8.59      2.42 o 
   6   7  12        5.59        7.52      5.53 o 
   7   7  12        0.14       -1.04      1.58 o 
   8   7  12       27.98       23.42      3.04 o 
   9   7  12      127.03      127.68     14.44 o 
  10   7  12       85.84       83.35      7.83 o 
  11   7  12       17.52       25.63      5.20 o 
  -9   8  12       11.29        3.87      3.71 o 
  -8   8  12       27.25       24.69      3.53 o 
  -7   8  12       22.42       35.56      4.84 o 
  -6   8  12        7.54        9.68      2.26 o 
  -5   8  12        1.20        0.30      1.33 o 
  -4   8  12       91.31       75.64      6.65 o 
  -3   8  12        2.52        3.65      1.54 o 
  -2   8  12        0.77       -0.17      1.22 o 
  -1   8  12       50.14       44.09      3.68 o 
   0   8  12       43.78       42.74      2.92 o 
   1   8  12      112.33      111.84      4.66 o 
   2   8  12       14.59       12.70      4.17 o 
   3   8  12       15.12       15.01      2.57 o 
   4   8  12        0.65        3.05      1.83 o 
   5   8  12        9.00       11.06      2.79 o 
   6   8  12        2.98       -0.69      2.00 o 
   7   8  12       16.68       14.98      3.29 o 
   8   8  12       16.80       15.02      2.67 o 
   9   8  12      359.51      364.40     12.04 o 
  10   8  12        8.11       17.61      4.69 o 
  -8   9  12        1.15        1.26      3.22 o 
  -7   9  12       10.71       10.33      3.91 o 
  -6   9  12        8.94        5.32      1.96 o 
  -5   9  12        3.76        3.06      1.70 o 
  -4   9  12        0.36        1.89      1.49 o 
  -3   9  12        6.26        5.16      2.08 o 
  -2   9  12       27.20       33.90      3.55 o 
  -1   9  12       13.95       18.70      2.18 o 
   0   9  12        7.30        7.37      1.64 o 
   1   9  12      117.37      110.97      5.55 o 
   2   9  12       87.07       80.39      5.01 o 
   3   9  12       25.88       24.78      3.27 o 
   4   9  12       11.37        9.90      3.00 o 
   5   9  12       80.03       83.79      5.85 o 
   6   9  12        9.02       19.96     11.72 o 
   7   9  12        0.00       -0.58      2.30 o 
   8   9  12        1.58        0.78      2.64 o 
   9   9  12      209.27      253.95     15.21 o 
  10   9  12       10.90       13.04      4.63 o 
  -8  10  12        0.14        1.47      2.86 o 
  -7  10  12      183.47      203.09     10.01 o 
  -6  10  12       13.90       11.03      2.75 o 
  -5  10  12       17.50       22.20      2.66 o 
  -4  10  12       11.00       11.41      2.08 o 
  -3  10  12       62.61       62.39      5.41 o 
  -2  10  12        2.94        2.57      1.55 o 
  -1  10  12       34.41       36.29      2.80 o 
   0  10  12       55.61       56.24      3.71 o 
   1  10  12      306.79      295.32     10.05 o 
   2  10  12      225.98      222.96      8.81 o 
   3  10  12        0.95        2.64      2.48 o 
   4  10  12        4.22        5.14      2.13 o 
   5  10  12        5.45        3.82      3.33 o 
   6  10  12       14.19       16.44      3.34 o 
   7  10  12        7.48        8.27      3.41 o 
   8  10  12      137.71      147.42     10.67 o 
   9  10  12        7.05       12.57      4.72 o 
  -7  11  12       58.32       80.43      8.03 o 
  -6  11  12        9.06       11.32      3.41 o 
  -5  11  12        2.85        3.58      1.91 o 
  -4  11  12        0.17       -0.72      2.05 o 
  -3  11  12       41.25       51.26      4.41 o 
  -2  11  12      103.18      114.79      4.56 o 
  -1  11  12      109.52      100.17      4.80 o 
   0  11  12       63.12       60.92      4.20 o 
   1  11  12        4.32        8.36      2.19 o 
   2  11  12        4.42       14.61      4.69 o 
   3  11  12       79.74       72.41      5.13 o 
   4  11  12        0.97       -1.15      1.57 o 
   5  11  12        0.01       -1.22      1.61 o 
   6  11  12       26.17       31.04      6.18 o 
   7  11  12      172.73      199.61     12.08 o 
   8  11  12       65.75       73.45      8.88 o 
   9  11  12       26.63       39.84      7.27 o 
  -6  12  12       25.89       34.63      5.44 o 
  -5  12  12       32.16       40.08      4.39 o 
  -4  12  12        8.99        7.93      2.60 o 
  -3  12  12       42.05       49.72      3.57 o 
  -2  12  12        0.29        0.18      1.93 o 
  -1  12  12        9.82       13.95      2.38 o 
   0  12  12        5.78        2.73      2.83 o 
   1  12  12        9.13        9.95      2.33 o 
   2  12  12       44.83       45.23      8.55 o 
   3  12  12      190.80      187.93     14.57 o 
   4  12  12        4.09        8.81      2.43 o 
   5  12  12        2.88        2.55      2.60 o 
   6  12  12        6.70        3.25      2.38 o 
   7  12  12        0.72        3.19      3.21 o 
   8  12  12        0.08        1.87      3.38 o 
  -5  13  12        0.03        2.69      2.88 o 
  -4  13  12        0.01       -0.66      5.89 o 
  -3  13  12       49.00       60.91      5.80 o 
  -2  13  12       23.61       28.31      3.12 o 
  -1  13  12        1.08        2.43      1.70 o 
   0  13  12        8.79        6.33      2.13 o 
   1  13  12       37.00       39.20      3.79 o 
   2  13  12       10.52       11.93      4.54 o 
   3  13  12        0.34        1.39      2.30 o 
   4  13  12       10.31       14.42      3.15 o 
   5  13  12      139.17      158.65      6.88 o 
   6  13  12      145.19      178.50     11.11 o 
   7  13  12        3.28        2.64      3.33 o 
  -3  14  12        6.62        3.02      2.49 o 
  -2  14  12       59.13       69.19      5.45 o 
  -1  14  12       53.94       61.96      5.11 o 
   0  14  12        3.25        2.21      2.15 o 
   1  14  12       37.09       43.12      4.67 o 
   2  14  12      124.62      166.03      9.19 o 
   3  14  12       65.15       79.55      7.25 o 
   4  14  12       12.17       15.26      3.89 o 
   5  14  12       30.52       30.50      5.18 o 
  -1  -7  13        0.05        0.72      4.85 o 
   0  -7  13        0.99        3.85      5.01 o 
   1  -7  13        6.28       11.37      5.34 o 
  -4  -6  13       12.78       18.87      5.71 o 
  -3  -6  13        1.00       -1.76      2.73 o 
  -2  -6  13       42.01       41.85      4.40 o 
  -1  -6  13        9.50       11.51      3.10 o 
   0  -6  13        7.34        7.22      2.89 o 
   1  -6  13       19.26       21.21      3.99 o 
   2  -6  13        5.36        4.99      2.90 o 
   3  -6  13        0.25       -1.06      3.61 o 
   4  -6  13        3.84        3.18      4.84 o 
  -6  -5  13        1.09        3.23      4.37 o 
  -5  -5  13       13.00        4.89      3.04 o 
  -4  -5  13       36.74       35.24      4.16 o 
  -3  -5  13       13.98       13.85      4.25 o 
  -2  -5  13        0.34       -0.24      2.46 o 
  -1  -5  13       18.04       20.38      3.33 o 
   0  -5  13        8.48        4.19      2.55 o 
   1  -5  13        5.80        6.07      2.62 o 
   2  -5  13       43.71       44.10      7.45 o 
   3  -5  13       20.34       17.71      5.50 o 
   4  -5  13       73.53       67.23     10.00 o 
   5  -5  13      118.51      111.41      7.78 o 
   6  -5  13        0.66       -2.77      4.56 o 
  -7  -4  13        2.05       -3.13      3.13 o 
  -6  -4  13        9.25        7.58      2.89 o 
  -5  -4  13        0.00       -2.07      3.36 o 
  -4  -4  13        6.57        5.76      2.75 o 
  -3  -4  13       21.92       19.02      3.29 o 
  -2  -4  13      202.74      228.74     11.73 o 
  -1  -4  13        2.70        0.73      2.36 o 
   0  -4  13       40.43       43.70      4.03 o 
   1  -4  13       12.84       12.26      2.88 o 
   2  -4  13       25.55       28.47      3.46 o 
   3  -4  13       14.10       10.36      3.11 o 
   4  -4  13       29.76       30.56      9.09 o 
   5  -4  13       28.32       23.02      4.40 o 
   6  -4  13       11.27        7.96      3.54 o 
   7  -4  13        0.03       -3.50      4.22 o 
  -8  -3  13        9.25        6.02      3.93 o 
  -7  -3  13       97.37       99.05      9.24 o 
  -6  -3  13        1.12       -2.07      2.49 o 
  -5  -3  13       34.38       40.75      3.93 o 
  -4  -3  13       17.23       14.15      2.90 o 
  -3  -3  13       72.52       77.68      5.01 o 
  -2  -3  13       27.78       25.48      3.31 o 
  -1  -3  13        0.09       -2.10      2.10 o 
   0  -3  13        1.31        2.91      2.22 o 
   1  -3  13       78.75       70.69      4.63 o 
   2  -3  13       14.00       13.17      2.61 o 
   3  -3  13       53.38       50.18      5.08 o 
   4  -3  13       93.59      100.03      6.83 o 
   5  -3  13       33.81       32.21      4.44 o 
   6  -3  13       47.12       54.51      5.49 o 
   7  -3  13        2.40       -0.03      3.09 o 
   8  -3  13       18.64       13.36      5.08 o 
  -8  -2  13       11.29        1.35      3.10 o 
  -7  -2  13       20.20       18.92      2.56 o 
  -6  -2  13       39.68       41.97      3.10 o 
  -5  -2  13        7.72        3.18      2.35 o 
  -4  -2  13        3.45        1.71      1.72 o 
  -3  -2  13       91.86      111.49      4.17 o 
  -2  -2  13        0.00        0.65      1.49 o 
  -1  -2  13        0.10        0.32      2.45 o 
   0  -2  13       85.91       85.60      4.76 o 
   1  -2  13        0.58       -1.10      1.32 o 
   2  -2  13       21.70       24.45      3.31 o 
   3  -2  13        3.30        2.63      4.33 o 
   4  -2  13       10.07        9.49      3.35 o 
   5  -2  13        4.93        6.40      3.10 o 
   6  -2  13       75.69       88.31      7.13 o 
   7  -2  13        0.03       -1.40      2.78 o 
   8  -2  13        9.41        8.09      4.56 o 
  -9  -1  13       16.05        9.60      4.22 o 
  -8  -1  13      140.62      154.33      9.46 o 
  -7  -1  13        1.95        0.60      2.86 o 
  -6  -1  13        8.01        8.86      2.18 o 
  -5  -1  13        1.08       -1.37      1.73 o 
  -4  -1  13       29.36       26.94      3.05 o 
  -3  -1  13       23.93       18.74      2.19 o 
  -2  -1  13        3.20        5.78      1.70 o 
  -1  -1  13       30.26       32.66      2.49 o 
   0  -1  13        8.26       10.07      1.77 o 
   1  -1  13       15.45       19.00      2.06 o 
   2  -1  13        0.65        0.43      2.32 o 
   3  -1  13       56.39       63.32      7.42 o 
   4  -1  13       36.04       39.54      2.86 o 
   5  -1  13       90.21       82.91     14.17 o 
   6  -1  13        8.41       11.77      3.16 o 
   7  -1  13       63.54       56.25      6.58 o 
   8  -1  13        1.44        1.86      3.79 o 
   9  -1  13        0.76        6.21      4.38 o 
  -9   0  13        3.64       -0.03      8.21 o 
  -8   0  13      136.44      125.62      6.51 o 
  -7   0  13       60.66       63.52      4.82 o 
  -6   0  13       19.93       12.64      2.18 o 
  -5   0  13        2.45        2.32      1.78 o 
  -4   0  13       30.30       40.65      2.79 o 
  -3   0  13       11.08       10.98      1.87 o 
  -2   0  13       15.79       15.37      1.95 o 
  -1   0  13       64.36       55.52      2.96 o 
   0   0  13       15.89       20.60      2.06 o 
   1   0  13        7.38        3.40      1.74 o 
   2   0  13       19.50       17.60      2.28 o 
   3   0  13       68.83       68.25      3.72 o 
   4   0  13        4.23        2.32      1.52 o 
   5   0  13       13.58       12.52      1.91 o 
   6   0  13        3.12        4.90      1.73 o 
   7   0  13       55.72       71.36      6.19 o 
   8   0  13       26.21       30.16      4.29 o 
   9   0  13       18.75       19.62      4.88 o 
  -9   1  13       82.80       78.98      6.09 o 
  -8   1  13       28.50       24.87      3.79 o 
  -7   1  13        1.26       -0.30      3.99 o 
  -6   1  13        6.69        5.72      2.62 o 
  -5   1  13        1.67       -0.50      2.17 o 
  -4   1  13        1.82       -1.30      2.41 o 
  -3   1  13       19.53       19.28      2.08 o 
  -2   1  13       15.37        9.87      1.77 o 
  -1   1  13        6.97        3.64      1.50 o 
   0   1  13        8.66        7.56      1.58 o 
   1   1  13       16.11       17.45      1.90 o 
   2   1  13       12.39       15.26      1.89 o 
   3   1  13       19.53       13.30      1.85 o 
   4   1  13        3.79        6.44      1.67 o 
   5   1  13       85.15       95.39      3.85 o 
   6   1  13       80.52       75.54      4.10 o 
   7   1  13        0.10       -1.62      2.20 o 
   8   1  13        0.48       -1.71      1.71 o 
   9   1  13       30.76       34.80      4.32 o 
  10   1  13       27.34       33.98      5.56 o 
  -9   2  13        8.17        5.44      3.17 o 
  -8   2  13        8.52        7.15      3.09 o 
  -7   2  13        0.38       -2.56      2.56 o 
  -6   2  13      144.14      147.29      6.26 o 
  -5   2  13       64.68       67.73      4.46 o 
  -4   2  13       42.15       28.01      3.11 o 
  -3   2  13       53.03       43.27      2.41 o 
  -2   2  13       52.80       59.56      2.38 o 
  -1   2  13        3.49        0.58      1.02 o 
   0   2  13     1004.03      918.76     14.06 o 
   1   2  13       28.28       27.85      1.98 o 
   2   2  13        9.73       13.03      1.72 o 
   3   2  13      155.46      159.04      6.06 o 
   4   2  13        0.53        0.65      2.02 o 
   5   2  13       68.46       63.70      4.34 o 
   6   2  13       12.11       14.06      2.17 o 
   7   2  13       12.59       14.39      2.30 o 
   8   2  13        0.25       -1.76      1.80 o 
   9   2  13       76.57       82.21      4.42 o 
  10   2  13       18.13       27.92      4.62 o 
  -9   3  13        3.21        0.40      2.96 o 
  -8   3  13        5.95        4.25      2.96 o 
  -7   3  13      111.85      121.08      6.30 o 
  -6   3  13      127.19      145.66      6.33 o 
  -5   3  13       26.37       28.54      2.25 o 
  -4   3  13       11.27       14.74      1.83 o 
  -3   3  13      101.68      100.90      3.32 o 
  -2   3  13        0.69       -0.06      1.10 o 
  -1   3  13       28.79       19.83      2.08 o 
   0   3  13        8.15       11.21      1.75 o 
   1   3  13       93.08      103.90      3.86 o 
   2   3  13      183.15      159.61      4.82 o 
   3   3  13        0.01       -0.71      1.22 o 
   4   3  13        8.93        9.49      1.55 o 
   5   3  13      106.06      104.07      4.13 o 
   6   3  13        7.64       10.33      1.92 o 
   7   3  13        0.14       -1.81      2.09 o 
   8   3  13        2.29        3.83      2.52 o 
   9   3  13       14.16       17.71      3.50 o 
  10   3  13        6.78        5.62      3.55 o 
  -9   4  13        0.16        2.98      3.04 o 
  -8   4  13      102.71      110.01      5.50 o 
  -7   4  13       12.62       14.03      2.30 o 
  -6   4  13        0.16       -0.17      1.33 o 
  -5   4  13       52.94       47.01      2.69 o 
  -4   4  13       64.39       59.66      2.91 o 
  -3   4  13       28.73       28.54      2.09 o 
  -2   4  13      175.57      144.01      4.17 o 
  -1   4  13      324.69      292.65      6.25 o 
   0   4  13        7.63       11.75      2.05 o 
   1   4  13      152.28      138.79      4.47 o 
   2   4  13      142.43      130.19      4.31 o 
   3   4  13       10.55       10.62      1.79 o 
   4   4  13       29.30       23.83      2.59 o 
   5   4  13       46.38       39.64      3.26 o 
   6   4  13        5.62        7.28      2.57 o 
   7   4  13       82.99       84.58      5.96 o 
   8   4  13      152.07      148.11      7.93 o 
   9   4  13       63.27       56.96      5.23 o 
  10   4  13       19.70       17.41      4.15 o 
  -9   5  13        4.49        1.58      2.99 o 
  -8   5  13       46.10       58.54      3.69 o 
  -7   5  13       28.00       34.36      2.92 o 
  -6   5  13        3.26        1.94      1.39 o 
  -5   5  13        8.80        7.50      1.54 o 
  -4   5  13        5.44        3.16      1.32 o 
  -3   5  13       31.15       39.15      2.73 o 
  -2   5  13        0.70       -0.23      1.12 o 
  -1   5  13        0.75       -0.94      0.94 o 
   0   5  13        2.28        3.38      1.43 o 
   1   5  13       39.17       37.48      2.57 o 
   2   5  13        5.52        3.99      1.45 o 
   3   5  13      133.88      129.50      4.33 o 
   4   5  13       13.68       12.00      2.28 o 
   5   5  13      129.37      126.21      5.13 o 
   6   5  13      113.25      108.50      4.90 o 
   7   5  13        0.93        0.94      2.95 o 
   8   5  13        0.37       -2.03      2.30 o 
   9   5  13       61.42       53.14      5.23 o 
  10   5  13        0.91       -0.96      3.23 o 
  -9   6  13        9.81        3.46      2.92 o 
  -8   6  13       42.07       42.12      3.85 o 
  -7   6  13        1.98        3.24      2.66 o 
  -6   6  13       60.34       67.46      3.79 o 
  -5   6  13       81.70       84.07      4.02 o 
  -4   6  13        0.63        1.55      1.41 o 
  -3   6  13       46.67       36.68      2.99 o 
  -2   6  13       14.41       18.48      2.25 o 
  -1   6  13        3.78        3.34      1.59 o 
   0   6  13       12.32       10.14      2.03 o 
   1   6  13      376.37      353.44      9.39 o 
   2   6  13       23.57       20.53      2.54 o 
   3   6  13        1.82        4.09      2.00 o 
   4   6  13        4.31        3.26      1.69 o 
   5   6  13      123.76      127.15      5.18 o 
   6   6  13      110.73      109.16      4.95 o 
   7   6  13      294.51      290.25      8.60 o 
   8   6  13       24.65       21.04      3.58 o 
   9   6  13      161.08      156.22      7.76 o 
  10   6  13        6.56        7.67      3.85 o 
  -9   7  13        0.64        2.61      3.50 o 
  -8   7  13        2.98        4.47      2.68 o 
  -7   7  13       26.19       30.61      3.21 o 
  -6   7  13       28.14       30.99      2.80 o 
  -5   7  13        3.81        0.64      1.44 o 
  -4   7  13        2.13        3.99      1.60 o 
  -3   7  13        5.47        2.34      1.83 o 
  -2   7  13       58.76       46.71      3.25 o 
  -1   7  13       39.13       37.10      2.84 o 
   0   7  13       17.89       19.26      2.24 o 
   1   7  13       41.98       40.64      3.23 o 
   2   7  13      257.78      240.46      9.10 o 
   3   7  13        0.00       -1.46      1.46 o 
   4   7  13       54.88       42.69      4.25 o 
   5   7  13       81.57       78.21     11.75 o 
   6   7  13      145.89      161.55     10.55 o 
   7   7  13       18.80       16.46      2.65 o 
   8   7  13        3.23        3.04      2.06 o 
   9   7  13        0.51       -0.30      3.23 o 
  10   7  13      305.98      269.38     13.47 o 
  -8   8  13        1.55       -2.47      6.22 o 
  -7   8  13       54.62       62.58      4.32 o 
  -6   8  13        1.13        2.56      1.73 o 
  -5   8  13       23.38       36.60      4.93 o 
  -4   8  13      122.38      108.02      4.58 o 
  -3   8  13       93.44       90.20      4.33 o 
  -2   8  13        3.42        2.56      1.53 o 
  -1   8  13      111.78      104.27      4.36 o 
   0   8  13       73.72       58.67      3.50 o 
   1   8  13        0.72        2.84      1.71 o 
   2   8  13       10.65       13.43      2.55 o 
   3   8  13       17.00       13.65      3.54 o 
   4   8  13        0.58        0.14      1.82 o 
   5   8  13       16.12       16.06      3.09 o 
   6   8  13        4.05       -1.18      1.92 o 
   7   8  13       17.78       13.58      3.45 o 
   8   8  13       80.12       92.87      6.22 o 
   9   8  13        0.34       -1.12      3.15 o 
  10   8  13       48.08       45.01      6.41 o 
  -8   9  13        1.31       -1.36      2.49 o 
  -7   9  13        0.00       -0.02      2.41 o 
  -6   9  13        9.61        7.96      2.13 o 
  -5   9  13        0.08        0.68      1.67 o 
  -4   9  13       29.88       33.94      3.03 o 
  -3   9  13        7.56        6.93      1.91 o 
  -2   9  13      187.93      184.89      5.87 o 
  -1   9  13       76.42       70.17      3.69 o 
   0   9  13      118.60      115.43      8.79 o 
   1   9  13      267.40      255.57      9.35 o 
   2   9  13       24.84       17.67      2.85 o 
   3   9  13        8.58        6.42      2.27 o 
   4   9  13       22.45       24.64      3.90 o 
   5   9  13       70.93       61.68      5.46 o 
   6   9  13        2.92        5.37      2.81 o 
   7   9  13       17.45       12.59      5.43 o 
   8   9  13       95.67      107.58      9.22 o 
   9   9  13      439.43      480.55     24.14 o 
  -7  10  13       13.81       14.15      4.17 o 
  -6  10  13        3.35        6.04      2.57 o 
  -5  10  13      131.00      135.58      5.37 o 
  -4  10  13      109.83      112.82      4.82 o 
  -3  10  13        6.22        9.64      2.01 o 
  -2  10  13       16.08       16.59      2.26 o 
  -1  10  13      114.27      112.44      4.47 o 
   0  10  13       26.25       25.13      3.17 o 
   1  10  13      185.62      172.37     10.52 o 
   2  10  13       28.88       23.23      3.30 o 
   3  10  13       58.60       56.77      4.92 o 
   4  10  13       13.34       14.49      4.69 o 
   5  10  13        6.06        8.35      2.82 o 
   6  10  13       61.73       55.38      6.94 o 
   7  10  13        7.79        6.86      3.08 o 
   8  10  13      106.13      125.91     10.10 o 
   9  10  13        0.50        2.25      3.72 o 
  -6  11  13        3.64        2.60      2.57 o 
  -5  11  13       47.14       42.41      4.54 o 
  -4  11  13       23.08       27.41      2.99 o 
  -3  11  13      100.16      113.39      5.06 o 
  -2  11  13        7.93        5.38      1.87 o 
  -1  11  13        2.11        1.96      1.72 o 
   0  11  13        0.09       -1.51      1.51 o 
   1  11  13      118.94      112.18      6.70 o 
   2  11  13       12.14       10.90      3.85 o 
   3  11  13       29.11       27.23      3.71 o 
   4  11  13       35.61       31.42      4.07 o 
   5  11  13      117.39      119.84      8.96 o 
   6  11  13       16.50        8.36      3.05 o 
   7  11  13       44.18       51.62      7.16 o 
   8  11  13      325.04      333.35     17.35 o 
  -5  12  13       39.01       38.73      5.72 o 
  -4  12  13        3.20        0.60      2.32 o 
  -3  12  13       47.41       50.47      4.66 o 
  -2  12  13        2.98        4.77      2.07 o 
  -1  12  13       27.02       27.79      3.48 o 
   0  12  13        5.19        4.53      2.72 o 
   1  12  13       13.58       10.31      2.52 o 
   2  12  13        4.69        7.67      2.39 o 
   3  12  13      148.45      149.60     10.10 o 
   4  12  13       14.02       19.71      4.04 o 
   5  12  13      214.65      225.40      9.57 o 
   6  12  13       29.66       32.64      5.55 o 
   7  12  13      167.90      176.27     11.61 o 
  -4  13  13       65.07       82.41      5.79 o 
  -3  13  13      122.70      143.89      8.69 o 
  -2  13  13        3.36        5.38      2.69 o 
  -1  13  13        1.15        0.58      2.24 o 
   0  13  13       72.69       84.78      5.31 o 
   1  13  13       35.02       30.04      3.60 o 
   2  13  13       29.78       23.66      3.95 o 
   3  13  13        1.07       -1.34      2.20 o 
   4  13  13       17.61       18.94      4.22 o 
   5  13  13       39.52       44.62      6.41 o 
   6  13  13       25.50       32.29      5.58 o 
  -2  14  13        1.85       -0.47      2.23 o 
  -1  14  13        0.03        0.23      1.97 o 
   0  14  13       19.59       29.71      4.12 o 
   1  14  13       27.33       27.77      4.17 o 
   2  14  13       13.02       19.43      3.84 o 
   3  14  13        6.50        3.94      2.94 o 
   4  14  13      106.63      111.00      8.78 o 
  -2  -6  14       22.10       19.90      5.81 o 
  -1  -6  14       21.08       20.38      5.99 o 
   0  -6  14       19.12       12.47      5.50 o 
   1  -6  14        4.97        6.43      3.79 o 
  -4  -5  14        0.85       -0.86      3.90 o 
  -3  -5  14        2.67        2.45      3.51 o 
  -2  -5  14        3.81        6.27      2.89 o 
  -1  -5  14       22.50       20.73      3.58 o 
   0  -5  14       25.08       17.67      3.35 o 
   1  -5  14       21.41       20.35      3.52 o 
   2  -5  14        0.82       -0.67      2.69 o 
   3  -5  14       19.34       15.43      5.88 o 
   4  -5  14       29.02       34.86      6.76 o 
  -6  -4  14        1.13       -3.35      3.35 o 
  -5  -4  14        0.18       -2.55      2.55 o 
  -4  -4  14        3.76       -0.63      2.61 o 
  -3  -4  14       85.49       92.36      5.77 o 
  -2  -4  14       66.17       57.65      5.48 o 
  -1  -4  14       52.71       51.43      4.39 o 
   0  -4  14       12.79       11.61      2.86 o 
   1  -4  14        0.07       -1.23      2.37 o 
   2  -4  14       27.14       29.57      4.55 o 
   3  -4  14       22.25       27.26      4.54 o 
   4  -4  14        1.14        1.56      3.46 o 
   5  -4  14       57.58       54.33      5.76 o 
   6  -4  14       12.85        7.63      5.00 o 
  -6  -3  14        0.13       -2.47      2.47 o 
  -5  -3  14        0.32        0.61      2.56 o 
  -4  -3  14       13.25       12.22      2.99 o 
  -3  -3  14       69.60       69.29      6.90 o 
  -2  -3  14        0.29        1.30      2.34 o 
  -1  -3  14       24.07       25.05      3.32 o 
   0  -3  14       50.57       56.20      4.41 o 
   1  -3  14      108.70      101.51      5.64 o 
   2  -3  14        0.54        3.72      2.98 o 
   3  -3  14       14.99       18.34      7.63 o 
   4  -3  14       23.37       31.23      4.52 o 
   5  -3  14        3.03        8.33      5.21 o 
   6  -3  14        3.51       -1.55      3.22 o 
   7  -3  14        6.97        6.23      3.42 o 
  -7  -2  14       32.80       28.24      4.27 o 
  -6  -2  14       74.72       76.34      5.14 o 
  -5  -2  14       18.77       15.26      2.35 o 
  -4  -2  14       49.08       60.08      3.45 o 
  -3  -2  14      174.19      188.54      5.90 o 
  -2  -2  14       92.09      113.10      9.08 o 
  -1  -2  14       82.17       94.21      5.21 o 
   0  -2  14       12.87        6.11      2.43 o 
   1  -2  14       83.13       87.83      6.20 o 
   2  -2  14       24.26       14.45      3.47 o 
   3  -2  14        2.72        5.86      3.10 o 
   4  -2  14        0.00        2.40      2.84 o 
   5  -2  14       44.46       46.83      5.53 o 
   6  -2  14        4.11        3.15      3.13 o 
   7  -2  14        5.81        1.45      3.76 o 
  -8  -1  14        2.28        5.96      3.82 o 
  -7  -1  14      107.26      128.52      5.22 o 
  -6  -1  14      152.49      158.55      5.33 o 
  -5  -1  14       74.69       76.16      3.90 o 
  -4  -1  14      202.84      242.17      6.45 o 
  -3  -1  14       12.90       15.87      2.46 o 
  -2  -1  14       10.69        9.70      1.98 o 
  -1  -1  14        8.94        5.24      1.82 o 
   0  -1  14       26.70       22.08      2.21 o 
   1  -1  14       37.13       37.36      3.00 o 
   2  -1  14        5.54        5.76      1.89 o 
   3  -1  14       20.94       20.94      3.01 o 
   4  -1  14        3.67       -0.15      2.46 o 
   5  -1  14        0.16       -0.73      2.58 o 
   6  -1  14        7.63        6.25      2.98 o 
   7  -1  14       12.12        6.43      4.16 o 
   8  -1  14        0.80       -0.31      3.92 o 
  -8   0  14        1.55       -2.74      2.74 o 
  -7   0  14      132.47      141.20      9.38 o 
  -6   0  14        1.99        1.18      2.63 o 
  -5   0  14       31.58       31.66      2.78 o 
  -4   0  14      113.04      126.27      7.22 o 
  -3   0  14        1.18       -1.51      1.51 o 
  -2   0  14        0.13       -1.20      1.84 o 
  -1   0  14        5.52        5.63      1.71 o 
   0   0  14       49.32       45.15      5.86 o 
   1   0  14      247.13      259.79     10.88 o 
   2   0  14       15.68       17.53      3.11 o 
   3   0  14      103.35      127.13      6.73 o 
   4   0  14       69.63       81.13      4.16 o 
   5   0  14       27.77       27.90      2.73 o 
   6   0  14        0.01       -1.75      1.75 o 
   7   0  14       13.54       11.25      4.21 o 
   8   0  14       42.76       51.16      6.47 o 
   9   0  14      310.25      350.03     15.37 o 
  -8   1  14       49.73       51.03      7.29 o 
  -7   1  14       17.88       11.30      3.20 o 
  -6   1  14      183.87      214.75      7.79 o 
  -5   1  14       51.47       51.92      4.26 o 
  -4   1  14       45.28       53.67      3.07 o 
  -3   1  14        5.30        7.89      1.78 o 
  -2   1  14        0.13       -1.39      1.39 o 
  -1   1  14        0.12        0.48      2.28 o 
   0   1  14        0.65        0.38      2.97 o 
   1   1  14        1.36        1.27      1.68 o 
   2   1  14      197.14      207.55      6.09 o 
   3   1  14        3.66        0.78      1.44 o 
   4   1  14       25.08       28.18      2.44 o 
   5   1  14       48.11       49.02      3.05 o 
   6   1  14        5.51        6.32      2.10 o 
   7   1  14       17.17       15.57      2.53 o 
   8   1  14        0.02       -0.65      1.86 o 
   9   1  14       43.68       40.62      5.89 o 
  -9   2  14        0.04        4.01      4.02 o 
  -8   2  14        3.63       -1.55      2.73 o 
  -7   2  14       69.13       65.12      4.95 o 
  -6   2  14       32.56       27.58      3.60 o 
  -5   2  14        0.84       -2.17      2.17 o 
  -4   2  14        7.53        2.47      2.35 o 
  -3   2  14       27.40       25.47      3.90 o 
  -2   2  14       18.56       14.50      2.52 o 
  -1   2  14       44.81       45.53      2.85 o 
   0   2  14       34.79       44.07      2.60 o 
   1   2  14      224.10      238.81      5.78 o 
   2   2  14       26.68       26.01      2.22 o 
   3   2  14        0.06       -1.33      1.33 o 
   4   2  14      341.84      341.13      7.67 o 
   5   2  14        1.17        2.02      1.70 o 
   6   2  14       60.09       70.44      4.60 o 
   7   2  14       55.31       57.46      4.74 o 
   8   2  14      346.23      409.65     10.11 o 
   9   2  14        7.37        5.16      3.41 o 
  -9   3  14       16.56       17.82      5.07 o 
  -8   3  14       10.05        9.24      3.32 o 
  -7   3  14       36.98       38.45      4.19 o 
  -6   3  14       27.60       29.56      3.72 o 
  -5   3  14        5.28        2.10      2.40 o 
  -4   3  14        0.51        2.03      1.56 o 
  -3   3  14       95.15      105.69      4.21 o 
  -2   3  14        6.77        4.58      2.04 o 
  -1   3  14        0.67        1.03      1.44 o 
   0   3  14      161.74      156.76      4.93 o 
   1   3  14      173.06      180.24      6.16 o 
   2   3  14        8.51        4.09      1.81 o 
   3   3  14       78.15       74.11      4.35 o 
   4   3  14        0.14       -1.61      1.61 o 
   5   3  14       38.78       32.28      3.75 o 
   6   3  14       75.67       72.20     16.48 o 
   7   3  14       42.06       34.79      4.14 o 
   8   3  14        0.77        1.24      2.46 o 
   9   3  14       36.85       34.75      5.17 o 
  10   3  14        8.49        3.46      3.53 o 
  -9   4  14        6.89       11.57      4.95 o 
  -8   4  14        7.20        7.61      3.24 o 
  -7   4  14       11.46        9.10      3.07 o 
  -6   4  14       88.90       89.02      3.78 o 
  -5   4  14       48.02       48.42      2.85 o 
  -4   4  14        1.18        1.95      1.37 o 
  -3   4  14        2.36       -0.67      1.21 o 
  -2   4  14       62.21       63.82      3.22 o 
  -1   4  14       18.73       21.66      2.26 o 
   0   4  14      388.56      367.98      8.25 o 
   1   4  14      369.87      343.61      7.82 o 
   2   4  14        5.90        4.27      1.59 o 
   3   4  14        4.67        1.49      1.47 o 
   4   4  14       27.35       27.70      3.58 o 
   5   4  14       22.31       22.91      7.28 o 
   6   4  14       18.05       23.15      3.42 o 
   7   4  14       26.14       25.30      3.74 o 
   8   4  14        6.97        6.52      4.69 o 
   9   4  14        0.09        0.48      2.85 o 
  10   4  14        3.68        1.55      3.33 o 
  -9   5  14        2.37        5.43      4.49 o 
  -8   5  14        1.54        0.16      2.44 o 
  -7   5  14       97.20       97.96      4.15 o 
  -6   5  14       46.50       48.54      3.00 o 
  -5   5  14       43.77       43.37      2.72 o 
  -4   5  14      134.89      135.11      4.41 o 
  -3   5  14       74.56       67.75      3.39 o 
  -2   5  14      116.13      113.41      3.88 o 
  -1   5  14       26.44       23.14      2.11 o 
   0   5  14       74.52       85.77      3.84 o 
   1   5  14       17.23       21.37      2.27 o 
   2   5  14       49.63       44.45      2.93 o 
   3   5  14       14.38       12.50      2.34 o 
   4   5  14       88.36       76.29      4.49 o 
   5   5  14        0.00       -0.09      1.55 o 
   6   5  14        0.32       -1.49      2.27 o 
   7   5  14       38.20       33.90      4.10 o 
   8   5  14       26.04       23.32      4.48 o 
   9   5  14        0.02       -0.57      3.07 o 
  10   5  14       25.60       33.40      5.56 o 
  -8   6  14        0.44        0.24      3.16 o 
  -7   6  14       91.21       93.22      4.73 o 
  -6   6  14        1.96        0.55      1.60 o 
  -5   6  14        2.15        1.09      1.68 o 
  -4   6  14       62.18       53.77      3.83 o 
  -3   6  14        3.38       -0.25      1.34 o 
  -2   6  14       59.15       54.13      3.55 o 
  -1   6  14       11.81       12.03      2.04 o 
   0   6  14       12.69        9.92      2.09 o 
   1   6  14        1.17        1.51      1.87 o 
   2   6  14       52.65       41.90      5.22 o 
   3   6  14       15.81       13.49      2.25 o 
   4   6  14        0.82       -1.16      1.58 o 
   5   6  14       90.85      100.08      4.97 o 
   6   6  14      125.40      127.06      5.49 o 
   7   6  14       41.42       46.59      7.45 o 
   8   6  14        0.22       -1.69      2.32 o 
   9   6  14       45.51       42.73      5.85 o 
  10   6  14        2.34        0.79      3.33 o 
  -8   7  14      113.92      129.51      8.08 o 
  -7   7  14       34.63       39.99      3.35 o 
  -6   7  14        0.01        0.21      1.72 o 
  -5   7  14        4.17        1.47      2.00 o 
  -4   7  14        8.74        8.88      3.01 o 
  -3   7  14        8.54        7.12      2.29 o 
  -2   7  14       84.21       81.09      4.20 o 
  -1   7  14        5.72        5.10      1.73 o 
   0   7  14       82.01       70.68      4.44 o 
   1   7  14        4.88        0.31      2.49 o 
   2   7  14       21.32       18.97      5.41 o 
   3   7  14        0.36        0.13      1.95 o 
   4   7  14        9.23        8.73      2.68 o 
   5   7  14       46.31       47.43      3.82 o 
   6   7  14        0.74        4.28      1.93 o 
   7   7  14        2.18        0.46      1.85 o 
   8   7  14      122.57      126.61      8.63 o 
   9   7  14      264.26      252.10     12.73 o 
  10   7  14       52.99       46.63      6.40 o 
  -8   8  14        3.61        5.04      3.67 o 
  -7   8  14        2.88        3.21      2.75 o 
  -6   8  14        7.69        8.76      2.20 o 
  -5   8  14      103.95      100.96      4.96 o 
  -4   8  14        7.27        3.79      1.81 o 
  -3   8  14        0.05       -0.53      1.40 o 
  -2   8  14        9.24       11.77      2.34 o 
  -1   8  14       24.43       24.57      2.59 o 
   0   8  14        0.11        1.17      2.24 o 
   1   8  14       80.61       79.03      7.93 o 
   2   8  14        1.36        0.90      1.81 o 
   3   8  14        0.40        0.97      1.97 o 
   4   8  14      155.50      160.32      7.73 o 
   5   8  14      136.93      163.23     11.33 o 
   6   8  14        6.34       10.38      3.20 o 
   7   8  14        0.87        0.93      1.99 o 
   8   8  14       61.81       69.39      5.51 o 
   9   8  14       38.92       50.04      6.54 o 
  -7   9  14        5.18        5.44      3.38 o 
  -6   9  14       24.06       33.99      5.12 o 
  -5   9  14       23.69       25.37      2.95 o 
  -4   9  14       69.32       73.28      4.45 o 
  -3   9  14        0.19       -1.36      1.36 o 
  -2   9  14       70.54       77.57      4.38 o 
  -1   9  14        0.06        0.50      1.32 o 
   0   9  14       34.29       42.95      4.18 o 
   1   9  14      198.99      177.66      7.72 o 
   2   9  14       12.07        9.17      2.54 o 
   3   9  14       20.18       15.72      2.98 o 
   4   9  14       23.62       21.75      3.62 o 
   5   9  14        4.57        4.97      2.49 o 
   6   9  14       29.49       32.74     10.61 o 
   7   9  14        0.00       -2.26      2.26 o 
   8   9  14      221.16      237.10     14.56 o 
   9   9  14      148.86      150.97      7.62 o 
  -7  10  14        0.14        7.83      3.37 o 
  -6  10  14        0.17       -1.56      4.48 o 
  -5  10  14        6.26        4.59      2.75 o 
  -4  10  14        8.91       10.35      2.24 o 
  -3  10  14       12.34       11.42      2.20 o 
  -2  10  14        0.12        1.65      1.58 o 
  -1  10  14        3.16        0.75      1.44 o 
   0  10  14       28.10       33.08      3.82 o 
   1  10  14       30.59       34.17      3.93 o 
   2  10  14       20.26       18.20      3.51 o 
   3  10  14      115.40      115.77      8.28 o 
   4  10  14       26.30       31.20      4.09 o 
   5  10  14        9.67        5.70      2.59 o 
   6  10  14       48.55       55.24     10.77 o 
   7  10  14        6.24        4.00      3.63 o 
   8  10  14        0.36        4.11      3.58 o 
  -6  11  14        0.09        2.54      2.96 o 
  -5  11  14       10.20       13.57      3.20 o 
  -4  11  14       32.29       42.65      4.74 o 
  -3  11  14       42.52       47.06      3.69 o 
  -2  11  14       20.56       25.74      3.27 o 
  -1  11  14        4.91        3.20      1.81 o 
   0  11  14       38.15       45.61      4.43 o 
   1  11  14        8.10        8.28      2.56 o 
   2  11  14        7.74        4.27      2.38 o 
   3  11  14      112.83      107.11     10.58 o 
   4  11  14        6.21        5.99      2.54 o 
   5  11  14       20.30       28.48      7.21 o 
   6  11  14        4.92        6.09      3.47 o 
   7  11  14        3.60        5.47      3.54 o 
   8  11  14       30.16       36.82      6.63 o 
  -5  12  14        0.00       -2.40      2.68 o 
  -4  12  14        8.34       10.86      3.16 o 
  -3  12  14       42.13       52.20      4.88 o 
  -2  12  14       16.63       24.76      4.28 o 
  -1  12  14        0.43        0.70      1.79 o 
   0  12  14       65.57       72.21      5.52 o 
   1  12  14       36.94       45.54     12.77 o 
   2  12  14       68.32       70.78      5.56 o 
   3  12  14        0.01        0.98      2.16 o 
   4  12  14       29.38       27.42      4.16 o 
   5  12  14        0.93       -1.29      2.39 o 
   6  12  14        8.08        7.15      3.95 o 
   7  12  14       26.38       27.05      5.55 o 
  -3  13  14        9.56        8.42      3.46 o 
  -2  13  14       11.11       10.79      3.31 o 
  -1  13  14        0.69       -1.54      2.16 o 
   0  13  14        0.16        1.47      2.37 o 
   1  13  14       35.51       39.55      5.06 o 
   2  13  14      102.25      106.46      7.71 o 
   3  13  14      128.19      141.18      9.36 o 
   4  13  14       45.08       35.64      5.65 o 
   5  13  14        1.99        1.92      3.05 o 
  -1  14  14        0.07        0.68      2.28 o 
   0  14  14        1.69        1.24      2.33 o 
   1  14  14        1.42        3.78      2.60 o 
   2  14  14        0.45        1.08      2.75 o 
   3  14  14       12.30       18.64      4.50 o 
  -1  -5  15        4.39       12.25      5.00 o 
   0  -5  15       35.70       29.98      4.76 o 
   1  -5  15        7.79        8.70      4.97 o 
  -4  -4  15       40.33       47.84      6.54 o 
  -3  -4  15        6.00        6.96      3.97 o 
  -2  -4  15        6.86        6.92      2.95 o 
  -1  -4  15        5.83        5.55      2.84 o 
   0  -4  15        8.25        1.54      2.82 o 
   1  -4  15       63.69       56.32      5.64 o 
   2  -4  15       21.78       19.84      4.34 o 
   3  -4  15        3.21        5.47      4.91 o 
   4  -4  15        5.12       -0.23      4.48 o 
  -5  -3  15       11.70       11.17      3.60 o 
  -4  -3  15        6.14        3.37      2.73 o 
  -3  -3  15        5.65        4.55      2.68 o 
  -2  -3  15       20.98       16.96      3.16 o 
  -1  -3  15       62.60       70.70      5.71 o 
   0  -3  15        0.00       -2.09      2.80 o 
   1  -3  15       13.85       10.88      3.60 o 
   2  -3  15       14.54       20.18      4.16 o 
   3  -3  15        7.57        1.40      3.13 o 
   4  -3  15        8.85        7.22      3.51 o 
   5  -3  15       32.11       29.34      4.73 o 
  -6  -2  15       35.69       30.57      4.38 o 
  -5  -2  15       13.13       10.68      2.99 o 
  -4  -2  15        0.11       -2.13      2.35 o 
  -3  -2  15        1.47       -1.75      2.61 o 
  -2  -2  15        1.70        2.90      3.02 o 
  -1  -2  15        3.18        0.71      2.28 o 
   0  -2  15       14.67       15.58      3.48 o 
   1  -2  15       53.35       67.30      8.73 o 
   2  -2  15        0.97        3.08      3.01 o 
   3  -2  15       34.40       30.03      4.31 o 
   4  -2  15       13.04       18.22      4.54 o 
   5  -2  15        3.73       -1.82      4.13 o 
   6  -2  15        5.51        5.63      3.51 o 
  -7  -1  15        0.19        6.39      3.80 o 
  -6  -1  15        0.37       -0.53      2.01 o 
  -5  -1  15       10.58       10.19      2.37 o 
  -4  -1  15       11.85       11.71      2.28 o 
  -3  -1  15       14.92       18.71      2.43 o 
  -2  -1  15       72.10       84.10      3.98 o 
  -1  -1  15       17.39       21.44      2.70 o 
   0  -1  15       30.95       28.38      2.87 o 
   1  -1  15       10.76        9.57      2.15 o 
   2  -1  15       37.50       42.45      4.00 o 
   3  -1  15        5.69        8.02      3.07 o 
   4  -1  15       81.76       69.09     11.13 o 
   5  -1  15       15.78       15.52      3.61 o 
   6  -1  15        7.77       11.21      3.47 o 
   7  -1  15        2.17       -1.48      4.01 o 
  -7   0  15        0.85        0.10      2.80 o 
  -6   0  15        1.13       -1.96      2.72 o 
  -5   0  15       40.12       51.64      6.74 o 
  -4   0  15        5.67        2.61      1.93 o 
  -3   0  15       24.07       24.04      3.07 o 
  -2   0  15        3.13        0.65      1.73 o 
  -1   0  15        1.09        3.03      2.31 o 
   0   0  15      110.58      110.16      4.81 o 
   1   0  15        2.08        0.11      1.82 o 
   2   0  15        0.76        1.82      1.83 o 
   3   0  15        0.11       -1.59      1.82 o 
   4   0  15        0.49       -0.13      1.88 o 
   5   0  15       24.82       24.93      2.76 o 
   6   0  15        1.47        3.54      3.82 o 
   7   0  15        0.58       -3.42      3.42 o 
   8   0  15        3.31        3.65      4.23 o 
  -8   1  15       43.49       54.63      6.71 o 
  -7   1  15        1.89       -2.66      2.66 o 
  -6   1  15       24.67       31.54      3.83 o 
  -5   1  15       60.61       63.09      4.79 o 
  -4   1  15      110.05      115.34      5.77 o 
  -3   1  15       74.42       73.91      4.65 o 
  -2   1  15       32.65       34.12      2.87 o 
  -1   1  15       15.95       15.83      2.42 o 
   0   1  15      221.63      212.09     12.53 o 
   1   1  15        3.41        1.36      1.77 o 
   2   1  15       12.18       14.90      2.31 o 
   3   1  15       26.62       28.88      2.78 o 
   4   1  15       14.22       12.56      3.49 o 
   5   1  15        2.32        0.60      1.93 o 
   6   1  15       20.10       20.15      3.01 o 
   7   1  15        0.07        4.97      5.68 o 
   8   1  15       16.37       15.64      4.67 o 
  -8   2  15        1.72       -3.55      3.55 o 
  -7   2  15       30.75       34.47      4.19 o 
  -6   2  15       17.41       16.63      3.36 o 
  -5   2  15       67.97       81.05      5.26 o 
  -4   2  15        0.58       -2.32      2.32 o 
  -3   2  15       40.17       37.46      4.35 o 
  -2   2  15       12.29       12.67      3.23 o 
  -1   2  15       24.19       14.96      4.18 o 
   0   2  15        1.03       -1.69      2.24 o 
   1   2  15       29.57       28.05      2.54 o 
   2   2  15      113.44      127.42      6.24 o 
   3   2  15       21.96       25.97      2.57 o 
   4   2  15       55.70       66.59      3.39 o 
   5   2  15       29.68       35.26      3.00 o 
   6   2  15        0.53        0.87      1.92 o 
   7   2  15        3.14        2.18      2.08 o 
   8   2  15       28.96       40.13      5.35 o 
   9   2  15        3.37       -0.31      3.24 o 
  -8   3  15       24.60       16.33      4.15 o 
  -7   3  15        1.93       -0.71      2.76 o 
  -6   3  15        2.90        1.90      2.62 o 
  -5   3  15      137.45      147.34      6.49 o 
  -4   3  15       16.29        8.95      3.46 o 
  -3   3  15       36.14       29.19      4.05 o 
  -2   3  15       18.46       22.60      3.65 o 
  -1   3  15       90.45       80.54      4.47 o 
   0   3  15       23.27       28.25      3.01 o 
   1   3  15      156.38      160.01      7.01 o 
   2   3  15       38.06       40.56      4.39 o 
   3   3  15       43.68       50.66      4.24 o 
   4   3  15        5.38        5.24      2.54 o 
   5   3  15        0.11        1.52      2.36 o 
   6   3  15        9.00       13.15      5.50 o 
   7   3  15        1.57        0.83      2.47 o 
   8   3  15        0.03        1.57      3.23 o 
   9   3  15        5.08        9.42      3.89 o 
  -8   4  15       11.77        8.93      4.12 o 
  -7   4  15        7.62        6.76      3.13 o 
  -6   4  15       69.78       81.03      5.35 o 
  -5   4  15        0.12        0.30      2.18 o 
  -4   4  15        2.58        0.31      1.65 o 
  -3   4  15       43.49       43.53      2.91 o 
  -2   4  15       16.02       17.98      2.30 o 
  -1   4  15       29.02       30.36      2.74 o 
   0   4  15        5.30        6.71      2.13 o 
   1   4  15       33.52       36.79      3.31 o 
   2   4  15       40.26       35.58      2.85 o 
   3   4  15       22.58       19.08      2.67 o 
   4   4  15       16.84       18.11      3.10 o 
   5   4  15       29.53       25.50      4.46 o 
   6   4  15        0.66        1.60      2.36 o 
   7   4  15      173.86      192.06      8.45 o 
   8   4  15       74.54       87.23      7.71 o 
   9   4  15       17.44       25.11      4.98 o 
  -8   5  15       37.38       38.57      5.32 o 
  -7   5  15       51.92       53.19      4.97 o 
  -6   5  15        5.17        6.58      1.96 o 
  -5   5  15        0.63        1.14      1.60 o 
  -4   5  15        8.59        9.21      1.94 o 
  -3   5  15       69.95       65.53      3.46 o 
  -2   5  15       57.35       62.28      3.33 o 
  -1   5  15       50.76       47.23      3.20 o 
   0   5  15       91.00       76.60      3.87 o 
   1   5  15      201.28      212.32      5.98 o 
   2   5  15      111.94      110.47      4.37 o 
   3   5  15       32.59       28.31      2.98 o 
   4   5  15       70.49       78.42      4.69 o 
   5   5  15       21.35       19.68      6.05 o 
   6   5  15        0.81        0.37      2.50 o 
   7   5  15       39.54       41.76      4.63 o 
   8   5  15       10.73       14.52      4.26 o 
   9   5  15        0.33       -3.21      3.21 o 
  -8   6  15       26.81       25.32      3.61 o 
  -7   6  15        1.48        0.17      1.99 o 
  -6   6  15       12.17       13.45      2.47 o 
  -5   6  15       40.01       44.12      4.72 o 
  -4   6  15      152.43      151.94      5.71 o 
  -3   6  15        0.84       -0.22      1.58 o 
  -2   6  15        6.85        3.42      1.63 o 
  -1   6  15       52.06       50.84      3.96 o 
   0   6  15        3.08        3.32      2.35 o 
   1   6  15       28.64       22.81      2.40 o 
   2   6  15       27.46       31.00      3.07 o 
   3   6  15        3.56        5.22      1.85 o 
   4   6  15       15.82        8.63      2.22 o 
   5   6  15        9.79        5.35      2.93 o 
   6   6  15       55.28       61.33      5.30 o 
   7   6  15       29.29       40.30      4.52 o 
   8   6  15        4.24        2.82      3.48 o 
   9   6  15       24.00       25.29      5.05 o 
  -7   7  15        3.27        6.93      3.19 o 
  -6   7  15        5.58        5.98      2.17 o 
  -5   7  15       21.04       19.13      2.71 o 
  -4   7  15       12.67        5.89      2.08 o 
  -3   7  15        5.55        4.95      1.87 o 
  -2   7  15        0.00       -1.35      1.35 o 
  -1   7  15       53.51       57.19      3.75 o 
   0   7  15       21.78       22.00      2.87 o 
   1   7  15        0.31        0.91      1.71 o 
   2   7  15       13.58        4.77      2.32 o 
   3   7  15       56.46       55.52      5.21 o 
   4   7  15       47.69       42.24      4.83 o 
   5   7  15       26.12       31.13      3.29 o 
   6   7  15        3.30        3.22      2.12 o 
   7   7  15        5.02        7.93      2.48 o 
   8   7  15       43.31       46.53      6.15 o 
   9   7  15       40.58       29.96      5.32 o 
  -7   8  15       11.75        9.41      4.16 o 
  -6   8  15        8.14        4.15      5.79 o 
  -5   8  15        0.01       -0.01      1.82 o 
  -4   8  15       21.01       16.63      2.64 o 
  -3   8  15      127.02      120.20      5.23 o 
  -2   8  15        7.71        6.42      2.00 o 
  -1   8  15        0.39        1.22      1.48 o 
   0   8  15        2.38        2.14      1.84 o 
   1   8  15       25.75       23.13      5.30 o 
   2   8  15       18.33       16.07      3.19 o 
   3   8  15        2.93        1.30      2.12 o 
   4   8  15       19.30       14.39      3.24 o 
   5   8  15       65.22       76.08     13.05 o 
   6   8  15       54.51       53.74      8.83 o 
   7   8  15       19.69       20.35      3.52 o 
   8   8  15       30.24       29.49      5.53 o 
   9   8  15       34.08       37.51      6.04 o 
  -7   9  15       44.24       39.68      6.50 o 
  -6   9  15       12.01       11.44      7.06 o 
  -5   9  15        0.71       -1.12      2.37 o 
  -4   9  15       47.46       48.97      3.88 o 
  -3   9  15        6.14        5.29      2.11 o 
  -2   9  15       12.05       15.48      2.42 o 
  -1   9  15        0.23       -1.44      1.69 o 
   0   9  15       19.52       18.32      3.21 o 
   1   9  15        9.74        8.29      5.18 o 
   2   9  15        0.62        1.24      1.93 o 
   3   9  15       56.99       54.89      8.40 o 
   4   9  15      210.50      226.65     12.75 o 
   5   9  15       13.74       13.84      3.32 o 
   6   9  15       25.97       30.80      4.59 o 
   7   9  15      119.27      124.21     10.34 o 
   8   9  15        0.02       -3.27      3.38 o 
  -6  10  15        1.12        8.59      3.83 o 
  -5  10  15       21.42       16.69      9.34 o 
  -4  10  15      110.01      118.89      7.03 o 
  -3  10  15       23.63       25.80      2.95 o 
  -2  10  15        0.56        0.33      1.63 o 
  -1  10  15       14.64       12.88      2.49 o 
   0  10  15       16.08       20.64      3.35 o 
   1  10  15        3.34        0.46      1.99 o 
   2  10  15       30.64       35.12      4.19 o 
   3  10  15        0.67        2.34      2.56 o 
   4  10  15      127.27      131.74      8.02 o 
   5  10  15        9.63       11.53      3.24 o 
   6  10  15       29.60       36.27      6.18 o 
   7  10  15       12.40       11.48      4.51 o 
   8  10  15       30.82       23.78      5.73 o 
  -5  11  15        0.09       -2.41      2.41 o 
  -4  11  15        2.07       -0.51      2.17 o 
  -3  11  15      107.77       98.25      6.34 o 
  -2  11  15       56.05       63.14      4.74 o 
  -1  11  15       57.37       63.59      4.74 o 
   0  11  15        9.77        7.15      3.23 o 
   1  11  15       17.62       16.60      3.19 o 
   2  11  15       47.56       50.65      5.07 o 
   3  11  15      117.16      121.33      8.54 o 
   4  11  15       24.69       18.20      3.67 o 
   5  11  15       25.88       19.28      4.66 o 
   6  11  15       20.35       22.35      5.37 o 
   7  11  15        3.53        0.16      3.21 o 
  -4  12  15       64.43       68.26      5.94 o 
  -3  12  15        4.06        4.56      3.05 o 
  -2  12  15       14.34       16.56      4.03 o 
  -1  12  15        9.34       13.11      3.60 o 
   0  12  15        8.43       12.53      3.52 o 
   1  12  15       11.29       21.90      4.41 o 
   2  12  15        0.28        0.25      2.52 o 
   3  12  15        4.29        3.01      2.89 o 
   4  12  15        8.45       14.26      4.10 o 
   5  12  15        0.54       -2.39      2.39 o 
   6  12  15        2.77        1.39      2.84 o 
  -2  13  15        0.15       -2.05      2.36 o 
  -1  13  15       34.80       44.27      5.57 o 
   0  13  15        0.01       -0.43      2.38 o 
   1  13  15        0.86        2.09      2.72 o 
   2  13  15        6.22        9.64      3.55 o 
   3  13  15        1.61        3.06      2.98 o 
   4  13  15       10.97       14.96      4.17 o 
   0  -4  16       93.70      102.46      9.20 o 
  -3  -3  16        1.19       -1.10      3.12 o 
  -2  -3  16        7.29        7.53      3.31 o 
  -1  -3  16        1.57       -1.48      3.54 o 
   0  -3  16       31.33       32.49      4.67 o 
   1  -3  16       24.58       26.08      5.99 o 
   2  -3  16        0.20       -1.56      4.17 o 
   3  -3  16        1.69        0.44      4.16 o 
   4  -3  16        2.02        3.83      4.50 o 
  -5  -2  16        7.75        1.66      3.73 o 
  -4  -2  16       98.48      104.05      6.85 o 
  -3  -2  16       12.66        8.01      3.25 o 
  -2  -2  16        2.51        1.13      3.19 o 
  -1  -2  16       70.08       73.55      5.99 o 
   0  -2  16       53.64       48.52      5.27 o 
   1  -2  16       94.19      118.72      7.28 o 
   2  -2  16       34.63       36.62      7.01 o 
   3  -2  16      179.15      186.14      8.71 o 
   4  -2  16       81.28      101.27     11.48 o 
   5  -2  16        2.29        2.75      3.24 o 
  -5  -1  16        2.19       -1.20      2.22 o 
  -4  -1  16       50.08       53.14      3.49 o 
  -3  -1  16       15.29       16.20      2.68 o 
  -2  -1  16       38.17       42.46      3.69 o 
  -1  -1  16       22.08       28.33      3.03 o 
   0  -1  16       39.76       53.26      6.23 o 
   1  -1  16        0.63       -1.37      2.52 o 
   2  -1  16        0.51       -1.60      2.75 o 
   3  -1  16       24.10       24.23      3.94 o 
   4  -1  16       16.44       16.00      5.71 o 
   5  -1  16       91.44       90.91      6.60 o 
   6  -1  16       38.60       45.36      6.40 o 
  -6   0  16       29.67       32.40      4.54 o 
  -5   0  16       91.08       94.67      7.44 o 
  -4   0  16       20.63       22.62      3.38 o 
  -3   0  16       18.01       16.77      2.75 o 
  -2   0  16        4.05        2.46      2.10 o 
  -1   0  16       51.20       60.42      3.89 o 
   0   0  16        5.82        7.17      2.28 o 
   1   0  16      106.09      129.64      5.29 o 
   2   0  16      213.89      259.88     12.72 o 
   3   0  16        1.66       -1.51      1.99 o 
   4   0  16       26.30       25.51      2.82 o 
   5   0  16        8.19        7.66      8.35 o 
   6   0  16        0.13       -1.68      3.76 o 
   7   0  16        9.57        8.90      4.34 o 
  -7   1  16        0.01        0.63      3.83 o 
  -6   1  16        1.95        1.11      2.83 o 
  -5   1  16        2.92        0.60      2.58 o 
  -4   1  16       47.02       50.59      5.05 o 
  -3   1  16       13.21       13.65      3.47 o 
  -2   1  16        0.04       -2.51      2.51 o 
  -1   1  16       51.31       55.01      3.50 o 
   0   1  16      132.79      144.19     10.04 o 
   1   1  16        0.01        0.43      1.92 o 
   2   1  16       12.89        7.87      2.25 o 
   3   1  16        0.01        0.24      1.86 o 
   4   1  16      202.62      220.31      6.70 o 
   5   1  16       34.07       31.08      3.36 o 
   6   1  16        1.72        3.10      2.46 o 
   7   1  16        0.86       -2.02      2.28 o 
  -7   2  16       53.04       53.33      5.55 o 
  -6   2  16       22.19       16.64      4.98 o 
  -5   2  16        0.30       -0.76      2.66 o 
  -4   2  16       31.93       35.73      4.57 o 
  -3   2  16       70.12       58.35      5.36 o 
  -2   2  16        0.30        0.67      2.79 o 
  -1   2  16        1.68        3.75      2.79 o 
   0   2  16      202.05      189.11     13.36 o 
   1   2  16      171.76      168.59      7.58 o 
   2   2  16        2.28        1.53      2.46 o 
   3   2  16       18.54       18.03      3.31 o 
   4   2  16        0.70       -1.38      2.36 o 
   5   2  16        3.70       11.81      3.76 o 
   6   2  16        0.62        0.68      2.52 o 
   7   2  16        0.02       -2.04      2.61 o 
   8   2  16        3.55        8.60      3.69 o 
  -7   3  16        0.31       -3.42      5.65 o 
  -6   3  16       33.12       32.01      4.10 o 
  -5   3  16        3.34        0.17      4.09 o 
  -4   3  16       31.25       32.97      5.13 o 
  -3   3  16        9.17        3.61      3.19 o 
  -2   3  16        1.28        0.23      2.80 o 
  -1   3  16       80.64       74.44      5.61 o 
   0   3  16        7.08        5.74      3.16 o 
   1   3  16       41.05       41.57      4.36 o 
   2   3  16       61.86       75.95      5.31 o 
   3   3  16      268.80      268.70      8.24 o 
   4   3  16        1.24       -1.14      1.99 o 
   5   3  16       25.12       25.28      3.79 o 
   6   3  16        0.16       -2.26      2.26 o 
   7   3  16       10.67        9.22      7.20 o 
   8   3  16        3.16        1.70      3.24 o 
  -7   4  16        0.53       -0.65      3.84 o 
  -6   4  16        3.11        2.99      5.36 o 
  -5   4  16       15.70       11.44      3.74 o 
  -4   4  16      139.83      150.58      8.13 o 
  -3   4  16       40.85       38.92      4.68 o 
  -2   4  16       16.16       11.20      2.22 o 
  -1   4  16        0.44       -0.11      1.60 o 
   0   4  16      146.16      150.65      5.21 o 
   1   4  16       22.58       23.37      4.82 o 
   2   4  16       12.76       12.31      2.52 o 
   3   4  16        0.00       -1.98      1.98 o 
   4   4  16        6.71        9.86      2.84 o 
   5   4  16        8.52        8.85      4.76 o 
   6   4  16        2.29        1.63      2.51 o 
   7   4  16        6.27        4.05      5.60 o 
   8   4  16       67.22       63.65      6.80 o 
  -7   5  16        8.55       12.13      4.89 o 
  -6   5  16        0.13       -1.65      3.65 o 
  -5   5  16        5.27        5.87      2.56 o 
  -4   5  16       10.18        8.91      1.96 o 
  -3   5  16        2.34        1.48      1.56 o 
  -2   5  16        1.05        1.75      1.70 o 
  -1   5  16       41.66       39.41      3.12 o 
   0   5  16       21.46       23.87      2.59 o 
   1   5  16       33.29       34.93      2.94 o 
   2   5  16       70.39       87.85      4.38 o 
   3   5  16       14.30       13.57      2.52 o 
   4   5  16       11.97       11.31      7.61 o 
   5   5  16       32.42       29.54      4.17 o 
   6   5  16       11.40       13.95      3.81 o 
   7   5  16        2.54       -0.27      3.02 o 
   8   5  16       87.28       68.78      7.07 o 
  -7   6  16        0.51       -0.31      2.62 o 
  -6   6  16       17.74       14.26      2.31 o 
  -5   6  16       16.03       15.59      2.37 o 
  -4   6  16       68.95       72.88      4.60 o 
  -3   6  16       28.71       33.02      3.29 o 
  -2   6  16      259.82      263.86      7.66 o 
  -1   6  16      119.85      133.01      5.48 o 
   0   6  16       13.90       14.18      2.26 o 
   1   6  16        3.09        1.52      1.56 o 
   2   6  16       20.49       18.51      2.65 o 
   3   6  16        0.04        2.04      1.82 o 
   4   6  16       33.92       35.69      3.48 o 
   5   6  16        5.10        0.46      1.99 o 
   6   6  16        0.16       -1.06      4.14 o 
   7   6  16       52.43       54.70      6.26 o 
   8   6  16       33.54       38.66      5.95 o 
  -7   7  16        0.51       -0.18      3.24 o 
  -6   7  16       18.68       13.17      3.88 o 
  -5   7  16        2.55        1.04      1.95 o 
  -4   7  16        6.31        3.85      1.99 o 
  -3   7  16       28.03       25.88      3.77 o 
  -2   7  16       11.77        8.54      2.22 o 
  -1   7  16        5.80        1.08      1.90 o 
   0   7  16        2.15        3.39      2.50 o 
   1   7  16       56.84       71.70      5.83 o 
   2   7  16        4.67        6.85      2.74 o 
   3   7  16       25.86       21.87      3.89 o 
   4   7  16        5.53        6.25      2.19 o 
   5   7  16       10.47        6.89      2.51 o 
   6   7  16        1.16        1.80      2.20 o 
   7   7  16        6.78       13.27      4.39 o 
   8   7  16       78.78       77.10      7.66 o 
  -6   8  16       62.57       57.21      7.66 o 
  -5   8  16       15.99       21.34      4.14 o 
  -4   8  16       60.91       66.42      4.56 o 
  -3   8  16       67.76       62.17      4.23 o 
  -2   8  16       47.22       48.98      3.79 o 
  -1   8  16       26.54       24.02      3.18 o 
   0   8  16       30.65       41.67      3.95 o 
   1   8  16        0.49        1.82      1.98 o 
   2   8  16        1.00        2.59      2.06 o 
   3   8  16       19.07       16.44      3.60 o 
   4   8  16        2.28        4.62      2.57 o 
   5   8  16       56.94       67.97     14.78 o 
   6   8  16       21.46       19.72      3.38 o 
   7   8  16       94.81       95.97      6.57 o 
   8   8  16        1.12       -2.65      3.22 o 
  -6   9  16        3.19        5.38      3.51 o 
  -5   9  16        4.60        2.12      2.81 o 
  -4   9  16       19.68       29.65      4.46 o 
  -3   9  16        6.81       10.17      2.38 o 
  -2   9  16       15.77       13.94      2.53 o 
  -1   9  16       23.13       22.75      3.09 o 
   0   9  16      131.99      141.05     13.88 o 
   1   9  16        2.49        1.48      2.26 o 
   2   9  16       25.56       19.94      3.59 o 
   3   9  16        1.71        1.45      2.14 o 
   4   9  16       10.50       10.25      3.06 o 
   5   9  16       11.68       12.88      3.52 o 
   6   9  16       49.60       56.51      7.83 o 
   7   9  16        3.58        3.66      3.94 o 
   8   9  16        0.14        0.29      3.56 o 
  -5  10  16       56.42       63.05      7.58 o 
  -4  10  16       14.14       19.82      3.91 o 
  -3  10  16        1.67        1.69      2.51 o 
  -2  10  16       78.23       79.76      4.79 o 
  -1  10  16      105.76      116.56      8.59 o 
   0  10  16       18.03       22.66      3.64 o 
   1  10  16        0.40        0.27      2.06 o 
   2  10  16       18.64       20.85      4.55 o 
   3  10  16       14.16       15.40      4.12 o 
   4  10  16       31.16       29.95      5.60 o 
   5  10  16       46.99       58.33      7.90 o 
   6  10  16       21.51       14.81      4.59 o 
   7  10  16        3.52        8.59      4.31 o 
  -4  11  16        0.97        1.82      2.48 o 
  -3  11  16        4.21        3.08      2.68 o 
  -2  11  16       26.06       22.36      4.58 o 
  -1  11  16        2.55        4.37      2.84 o 
   0  11  16        3.24        3.61      2.59 o 
   1  11  16        2.18        1.09      2.74 o 
   2  11  16        0.05       -0.30      2.50 o 
   3  11  16        9.60        2.02      3.09 o 
   4  11  16        2.49        1.61      3.01 o 
   5  11  16       27.16       34.59      6.10 o 
   6  11  16       36.65       36.80      6.39 o 
  -3  12  16      127.89      136.87      9.42 o 
  -2  12  16       20.13       23.30      4.76 o 
  -1  12  16        0.29        3.67      2.98 o 
   0  12  16       16.15        9.74      3.41 o 
   1  12  16        9.55        3.30      3.02 o 
   2  12  16        2.50       -1.29      2.33 o 
   3  12  16        7.54        7.71      3.52 o 
   4  12  16        0.88        0.75      2.64 o 
   5  12  16        1.45       -1.79      2.75 o 
  -1  13  16       17.33       17.06      4.04 o 
   0  13  16        0.08       -0.24      2.55 o 
   1  13  16        9.90       15.40      3.95 o 
   2  13  16        7.56        5.58      3.29 o 
   3  13  16       21.23       19.17      4.55 o 
  -2  -2  17        8.51       11.83      4.39 o 
  -1  -2  17        4.79        5.66      4.35 o 
   0  -2  17        3.66       -3.79      3.79 o 
   1  -2  17       45.54       43.15      6.37 o 
   2  -2  17       45.93       35.55      5.85 o 
   3  -2  17      113.02      130.73      9.50 o 
  -4  -1  17       41.48       39.45      5.46 o 
  -3  -1  17        0.02       -2.24      3.67 o 
  -2  -1  17       32.35       27.35      4.23 o 
  -1  -1  17       21.46       14.98      3.69 o 
   0  -1  17        0.43        1.23      6.79 o 
   1  -1  17       47.57       42.16      4.77 o 
   2  -1  17       15.08        9.33      5.99 o 
   3  -1  17        1.39       -0.38      3.29 o 
   4  -1  17       34.56       34.10      6.80 o 
  -5   0  17       79.35       73.78      7.28 o 
  -4   0  17       17.87       21.93      4.74 o 
  -3   0  17       74.96       91.44      6.45 o 
  -2   0  17       23.98       28.23      5.09 o 
  -1   0  17        6.26        1.17      2.16 o 
   0   0  17      259.95      295.95      8.17 o 
   1   0  17       72.78       63.02      3.99 o 
   2   0  17        1.92        1.08      2.24 o 
   3   0  17       58.64       66.45      4.08 o 
   4   0  17       39.53       44.05      4.85 o 
   5   0  17        2.52        2.12      3.21 o 
  -5   1  17       50.85       47.17      6.27 o 
  -4   1  17       21.88       25.16      4.17 o 
  -3   1  17       81.40       81.42      6.22 o 
  -2   1  17       13.75       16.07      3.70 o 
  -1   1  17       61.60       57.14      5.20 o 
   0   1  17       16.98       19.18      3.65 o 
   1   1  17       14.39       16.65      2.55 o 
   2   1  17       13.09       13.13      3.81 o 
   3   1  17       63.94       80.56      9.20 o 
   4   1  17       20.94       24.66      2.87 o 
   5   1  17       93.99      126.71      5.81 o 
   6   1  17       30.44       34.15      3.59 o 
  -6   2  17        0.15       -2.47      3.66 o 
  -5   2  17        5.97        6.98      3.57 o 
  -4   2  17       25.68       23.82      4.29 o 
  -3   2  17       28.82       34.01      4.57 o 
  -2   2  17      132.99      147.42     10.76 o 
  -1   2  17       10.11       12.40      3.50 o 
   0   2  17       58.96       56.65      5.13 o 
   1   2  17       97.37      103.70      6.37 o 
   2   2  17       12.01       12.65      3.23 o 
   3   2  17        3.07        6.45      2.91 o 
   4   2  17        9.66       15.71      4.08 o 
   5   2  17        1.59        6.50      3.44 o 
   6   2  17       47.50       51.71      5.94 o 
   7   2  17        0.00        2.75      3.18 o 
  -6   3  17        9.88        5.29      4.38 o 
  -5   3  17       35.87       36.70      4.99 o 
  -4   3  17       16.98       14.37      3.98 o 
  -3   3  17      112.81      121.48      7.44 o 
  -2   3  17       29.25       25.39      4.19 o 
  -1   3  17       34.20       29.90      4.21 o 
   0   3  17      128.12      119.67      6.97 o 
   1   3  17        8.75        9.03      4.15 o 
   2   3  17       36.84       49.00      7.89 o 
   3   3  17       83.45       93.53      6.04 o 
   4   3  17       12.78       17.14      4.32 o 
   5   3  17       74.05       76.10      5.91 o 
   6   3  17        0.48       -0.28      3.99 o 
   7   3  17        0.00       -1.56      3.16 o 
  -6   4  17       91.59       87.17      8.43 o 
  -5   4  17       24.53       23.11      4.46 o 
  -4   4  17        6.26       10.75      6.52 o 
  -3   4  17       38.69       39.49      5.01 o 
  -2   4  17        0.20       -1.66      2.87 o 
  -1   4  17       13.93       14.21      3.55 o 
   0   4  17       27.95       20.43      5.17 o 
   1   4  17       11.06        8.26      2.51 o 
   2   4  17        2.84        4.03      2.40 o 
   3   4  17        3.41        4.48      2.68 o 
   4   4  17       17.22       16.43      3.46 o 
   5   4  17       11.23       10.69      6.87 o 
   6   4  17        3.45        7.72      5.01 o 
   7   4  17       31.86       29.95      5.22 o 
  -6   5  17        5.90       -3.80      3.80 o 
  -5   5  17        8.68       13.36      3.97 o 
  -4   5  17       27.00       31.01      7.16 o 
  -3   5  17       89.77      104.71      7.17 o 
  -2   5  17        7.24        7.38      2.14 o 
  -1   5  17       12.16       11.81      2.28 o 
   0   5  17       10.09        8.56      2.80 o 
   1   5  17        7.31       10.80      2.29 o 
   2   5  17       50.43       57.91      5.12 o 
   3   5  17       57.76       64.90      6.64 o 
   4   5  17      118.04      120.74      6.87 o 
   5   5  17       87.54       90.32      5.13 o 
   6   5  17       21.83       23.42      4.81 o 
   7   5  17        8.63       12.10      4.10 o 
  -6   6  17        2.81        1.39      4.30 o 
  -5   6  17        0.15       -1.22      2.03 o 
  -4   6  17      108.24      112.21      5.52 o 
  -3   6  17        2.46        3.46      1.85 o 
  -2   6  17       41.21       44.87      3.54 o 
  -1   6  17        0.55       -1.94      1.99 o 
   0   6  17       62.26       67.72      4.07 o 
   1   6  17       90.63      104.17      4.70 o 
   2   6  17       92.10      101.72      5.40 o 
   3   6  17        0.23        2.14      2.01 o 
   4   6  17        0.56       -2.14      2.36 o 
   5   6  17       47.58       43.94      4.96 o 
   6   6  17       48.74       46.08      6.20 o 
   7   6  17       48.33       42.72      6.14 o 
  -6   7  17        0.00        0.48      3.38 o 
  -5   7  17       18.66       21.37      4.27 o 
  -4   7  17      169.29      177.09      6.59 o 
  -3   7  17       63.65       65.82      4.53 o 
  -2   7  17       22.31       25.56      3.37 o 
  -1   7  17        8.93        6.19      2.43 o 
   0   7  17       34.86       35.83      3.88 o 
   1   7  17      123.83      126.72      7.35 o 
   2   7  17       35.03       31.60      4.41 o 
   3   7  17       31.72       35.04      5.63 o 
   4   7  17      108.81      111.44      7.95 o 
   5   7  17       11.78       15.41      3.20 o 
   6   7  17       27.48       28.00      9.07 o 
   7   7  17        0.07        1.27      3.49 o 
  -5   8  17       32.29       30.81      6.09 o 
  -4   8  17       41.78       36.72      4.97 o 
  -3   8  17      146.71      151.73      6.10 o 
  -2   8  17       30.24       30.02      3.29 o 
  -1   8  17       83.11       87.34      5.38 o 
   0   8  17      306.26      312.11     11.93 o 
   1   8  17       33.19       36.15      4.75 o 
   2   8  17       26.33       26.52      4.14 o 
   3   8  17        0.32       -1.52      2.10 o 
   4   8  17       62.30       62.01      6.15 o 
   5   8  17        5.61        2.08      3.26 o 
   6   8  17        8.79        2.67      2.75 o 
   7   8  17       59.20       46.37      6.37 o 
  -5   9  17      116.49      119.43      9.70 o 
  -4   9  17      149.75      146.61      8.47 o 
  -3   9  17       57.11       50.69      5.55 o 
  -2   9  17        1.00       -0.73      2.05 o 
  -1   9  17        0.04        1.31      3.48 o 
   0   9  17       27.03       30.10      4.21 o 
   1   9  17        4.87        8.47      2.88 o 
   2   9  17        0.78        0.84      2.28 o 
   3   9  17       11.03        9.71      3.08 o 
   4   9  17        8.44       10.78      4.25 o 
   5   9  17       20.48       26.44      5.60 o 
   6   9  17        1.69        3.79      3.88 o 
   7   9  17       16.56       14.96      5.20 o 
  -4  10  17       44.50       37.55      6.12 o 
  -3  10  17       18.39       16.67      3.78 o 
  -2  10  17       10.94        9.44      7.20 o 
  -1  10  17       45.04       49.62      6.65 o 
   0  10  17        9.68       10.63      3.74 o 
   1  10  17        0.61        4.17      3.05 o 
   2  10  17       35.03       34.15      5.86 o 
   3  10  17        1.21        0.22      2.63 o 
   4  10  17        3.79        4.66      3.45 o 
   5  10  17        1.47       -2.56      3.05 o 
   6  10  17        0.97        1.03      3.57 o 
  -3  11  17        0.01       -0.01      2.42 o 
  -2  11  17       38.97       31.15      5.31 o 
  -1  11  17       74.57       81.45      8.26 o 
   0  11  17       24.50       28.76      5.09 o 
   1  11  17        6.75        8.27      3.48 o 
   2  11  17       14.19       18.93      4.40 o 
   3  11  17       18.30       11.00      4.11 o 
   4  11  17        4.18        4.25      3.54 o 
   5  11  17        0.94       -0.95      3.27 o 
  -1  12  17       13.23       11.42      3.74 o 
   0  12  17        9.71        9.51      3.39 o 
   1  12  17       11.89        9.53      3.54 o 
   2  12  17        0.32        0.58      2.70 o 
   3  12  17       26.17       31.20      5.75 o 
  -1  -1  18        9.98       20.76      4.84 o 
   0  -1  18       66.31       61.85      6.72 o 
   1  -1  18       24.84       19.03      4.93 o 
  -3   0  18       60.06       72.20      6.89 o 
  -2   0  18        0.00       -3.34      3.34 o 
  -1   0  18        9.78        5.69      3.69 o 
   0   0  18      353.08      385.08     10.93 o 
   1   0  18       16.82       19.42      2.92 o 
   2   0  18       33.16       33.84      4.53 o 
   3   0  18       22.82       24.09      4.05 o 
  -4   1  18      100.28      120.64      8.81 o 
  -3   1  18       78.09       65.34      6.94 o 
  -2   1  18      130.84      145.65      7.88 o 
  -1   1  18       17.13       14.43      4.05 o 
   0   1  18       26.80       29.76      5.20 o 
   1   1  18       75.20       73.37      5.91 o 
   2   1  18        8.88        3.08      3.48 o 
   3   1  18       11.80        3.86      2.92 o 
   4   1  18       63.07       70.16      5.52 o 
  -4   2  18        4.72        6.41      4.05 o 
  -3   2  18       13.68       14.28      4.51 o 
  -2   2  18        4.56        2.23      3.19 o 
  -1   2  18      808.18      865.85     23.00 o 
   0   2  18      164.06      176.44     11.76 o 
   1   2  18        1.69       -2.61      2.61 o 
   2   2  18       32.72       33.62      4.45 o 
   3   2  18       31.08       37.54      4.50 o 
   4   2  18        0.00        2.01      3.33 o 
   5   2  18        5.61       13.57      4.18 o 
  -5   3  18        1.24        1.52      4.04 o 
  -4   3  18      137.81      153.44     10.35 o 
  -3   3  18      241.38      264.73     10.73 o 
  -2   3  18        6.07        6.89      5.14 o 
  -1   3  18       28.22       28.57      4.43 o 
   0   3  18        3.70        1.32      2.99 o 
   1   3  18       49.66       57.09      5.31 o 
   2   3  18        0.02       -2.52      2.66 o 
   3   3  18        0.67       -1.33      3.33 o 
   4   3  18       52.47       58.11      6.52 o 
   5   3  18        8.06        7.77      3.78 o 
   6   3  18       31.62       39.15      5.75 o 
  -4   4  18        5.33        9.16      3.88 o 
  -3   4  18      269.10      257.14     17.40 o 
  -2   4  18      588.48      625.59     28.89 o 
  -1   4  18      221.31      245.79     17.53 o 
   0   4  18       48.25       39.38      4.89 o 
   1   4  18       49.52       50.88      5.13 o 
   2   4  18        1.66        0.36      2.88 o 
   3   4  18       10.79        9.00      4.14 o 
   4   4  18        0.01        3.61      3.74 o 
   5   4  18       14.51       21.34      4.87 o 
   6   4  18        7.71        8.83      3.97 o 
  -5   5  18        9.75       10.41      4.92 o 
  -4   5  18      146.73      154.12      8.85 o 
  -3   5  18       24.88       26.21      4.58 o 
  -2   5  18       94.51       89.74      6.79 o 
  -1   5  18       74.14       76.84      6.20 o 
   0   5  18       10.39       12.09      3.93 o 
   1   5  18        2.63        1.51      2.81 o 
   2   5  18        1.52       -0.45      2.70 o 
   3   5  18        2.70        3.77      3.01 o 
   4   5  18        0.09       -1.66      2.61 o 
   5   5  18        6.72        5.12      3.73 o 
   6   5  18       43.75       49.56      6.26 o 
  -5   6  18       29.89       26.64      5.69 o 
  -4   6  18       34.25       32.66     13.96 o 
  -3   6  18       72.06       71.06      5.03 o 
  -2   6  18        4.50        5.23      2.19 o 
  -1   6  18        0.26       -2.72      3.28 o 
   0   6  18        2.48        2.05      2.02 o 
   1   6  18       77.88       80.37      5.06 o 
   2   6  18       22.75       23.89      4.00 o 
   3   6  18       26.75       29.61      4.72 o 
   4   6  18       23.56       19.99      4.15 o 
   5   6  18        1.31       -0.03      3.69 o 
   6   6  18        1.32       -1.47      3.22 o 
  -5   7  18        6.46        6.03      4.10 o 
  -4   7  18       76.31       81.21      7.12 o 
  -3   7  18       10.82       13.24      5.92 o 
  -2   7  18      145.93      165.67      7.43 o 
  -1   7  18        5.85        5.17      2.43 o 
   0   7  18      117.71      129.34      6.37 o 
   1   7  18       22.61       24.27      3.62 o 
   2   7  18        7.41        6.99      2.49 o 
   3   7  18        1.62        1.03      2.43 o 
   4   7  18        0.57        0.21      3.76 o 
   5   7  18        2.28        2.26      3.84 o 
   6   7  18       13.18       13.39      4.52 o 
  -4   8  18        8.60        3.83      3.65 o 
  -3   8  18       13.20        8.48      5.96 o 
  -2   8  18        0.01       -3.65      3.65 o 
  -1   8  18        0.08        0.90      2.24 o 
   0   8  18       31.72       37.34      4.64 o 
   1   8  18       15.76       21.74      7.30 o 
   2   8  18        8.02        9.20      3.18 o 
   3   8  18       32.74       30.85      5.99 o 
   4   8  18        6.20       12.54      4.61 o 
   5   8  18        0.01        0.23      2.54 o 
   6   8  18       37.65       49.57      6.98 o 
  -4   9  18       27.67       25.55      5.49 o 
  -3   9  18        4.14        0.08      2.85 o 
  -2   9  18        0.78        0.88      2.69 o 
  -1   9  18        0.62        0.68      2.82 o 
   0   9  18       78.55       75.68      8.35 o 
   1   9  18        1.26        0.68      3.34 o 
   2   9  18        8.10        3.84      3.59 o 
   3   9  18       13.91       14.57      4.83 o 
   4   9  18       34.10       38.00      6.84 o 
   5   9  18       19.31       23.43      5.95 o 
  -3  10  18        6.81       10.29      3.85 o 
  -2  10  18        0.16       -1.22      2.70 o 
  -1  10  18        0.20        0.40      2.77 o 
   0  10  18       16.93       18.53      4.65 o 
   1  10  18       34.22       38.57      6.43 o 
   2  10  18        6.05        5.85      3.58 o 
   3  10  18        0.85        0.50      3.03 o 
   4  10  18        8.19        2.49      3.75 o 
   5  10  18       30.15       36.18      6.46 o 
  -1  11  18        7.97       13.70      4.19 o 
   0  11  18       10.09        8.44      3.51 o 
   1  11  18        1.47       -2.60      2.60 o 
   2  11  18        4.96        5.17      3.41 o 
   3  11  18        1.83        1.82      3.21 o
[truncated: 3,902 more chars]
